# Supplementary material for: Core bacterial community composition of a cryptoendolithic ecosystem in the Grand Staircase‐Escalante National Monument, Utah
Source: Microbiologyopen. 2018 Aug 5;8(5):e00707. doi: 10.1002/mbo3.707 (PMC6528646; doi:10.1002/mbo3.707)
Supplement: Supplementary file 1 [file MBO3-8-e00707-s001.xlsx]

## Sheet: Sheet1
Relative percentage abundance of sequences
Phyla	Total	HW01_04	HW01_05	HW03_04	HW04_04	HW04_05	HW06_04	HW07_04	HW07_05
Cyanobacteria	34.7352	29.9144	42.3859	34.4525	5.18377	55.952	0.360402	37.4191	34.4894
Proteobacteria	28.5386	37.0572	38.8518	30.1887	40.0665	17.2576	18.8559	22.1193	39.4037
Actinobacteria	7.76581	9.61464	2.4	6.64092	9.48101	3.08816	26.4857	11.2633	2.31553
Bacteroidetes	7.37481	3.88283	5.33176	5.09583	15.4467	3.88439	11.0038	4.80316	6.42484
Chloroflexi	5.44092	4.23803	0.385882	4.74669	4.70356	7.31128	25.2051	2.0642	1.54037
Bacteria_unclassified	4.12521	2.80265	0.597647	2.16164	8.9577	2.03238	0.437083	12.5569	1.01863
Deinococcus-Thermus	3.44424	4.15045	3.35059	2.21364	4.72203	4.65863	13.3272	0.2715	2.65342
Verrucomicrobia	2.5749	1.97061	2.83765	4.60556	2.62882	1.89601	0.0690131	2.02428	7.4882
Planctomycetes	2.28551	4.26722	1.38824	6.55178	1.71766	2.15995	0.214707	3.22606	1.69938
Gemmatimonadetes	1.68445	0.583885	0.894118	0.779973	4.09407	0.365124	1.9477	0.938274	0.675776
Acidobacteria	1.21182	1.38186	0.536471	2.23592	0.486363	1.16136	1.53362	2.30775	0.959006
Armatimonadetes	0.610191	0.0729856	1.01176	0.252563	1.93314	0.123174	0.222376	0.630839	0.949068
Firmicutes	0.14898	0	0.00941176	0	0.554085	0.0131973	0.306725	0.267508	0.288199
WCHB1-60	0.0136993	0	0	0.0519982	0.024626	0.00879817	0	0.0439192	0
Parcubacteria	0.0131285	0.0291942	0.0188235	0.00742832	0	0.00439908	0	0.00399265	0.0447205
SHA-109	0.0119869	0.0291942	0	0	0	0.0659863	0	0	0
Lentisphaerae	0.00399564	0	0	0	0	0.00439908	0	0.0159706	0.00993789
Nitrospirae	0.00399564	0	0	0	0	0	0	0.0199633	0.00993789
Elusimicrobia	0.00342483	0	0	0	0	0.00439908	0	0.0199633	0
Tenericutes	0.00342483	0	0	0	0	0	0.0230044	0	0.0149068
SM2F11	0.00228322	0.00486571	0	0	0	0	0	0	0.0149068
Saccharibacteria	0.00171242	0	0	0.0148566	0	0.00439908	0	0	0
Chlamydiae	0.000570806	0	0	0	0	0.00439908	0	0	0
Chlorobi	0.000570806	0	0	0	0	0	0.00766812	0	0
Hydrogenedentes	0.000570806	0	0	0	0	0	0	0.00399265	0
