# Supplementary material for: Core bacterial community composition of a cryptoendolithic ecosystem in the Grand Staircase‐Escalante National Monument, Utah
Source: Microbiologyopen. 2018 Aug 5;8(5):e00707. doi: 10.1002/mbo3.707 (PMC6528646; doi:10.1002/mbo3.707)
Supplement: Supplementary file 2 [file MBO3-8-e00707-s002.xlsx]

## Sheet: Sheet1
OTU	Size	PHYLUM	CLASS	ORDER	FAMILY	GENUS	HW01_04	HW01_05	HW03_04	HW04_04	HW04_05	HW06_04	HW07_04	HW07_05
Otu0001	14336	Cyanobacteria	Cyanobacteria	SubsectionIII	FamilyI	Leptolyngbya	3976	4878	536	0	1127	0	882	2937
Otu0002	11107	Cyanobacteria	Cyanobacteria	Cyanobacteria_unclassified	Cyanobacteria_unclassified	Cyanobacteria_unclassified	389	404	171	513	380	5	2116	252
Otu0003	9220	Cyanobacteria	Cyanobacteria	SubsectionI	FamilyI	Mastigocladopsis	3	334	1425	1	6611	0	36	803
Otu0004	4464	Bacteria_unclassified	Bacteria_unclassified	Bacteria_unclassified	Bacteria_unclassified	Bacteria_unclassified	416	33	109	1013	86	1	2720	85
Otu0005	4007	Proteobacteria	Alphaproteobacteria	Rhodospirillales	Acetobacteraceae	Acidiphilium	128	265	57	1898	244	6	93	343
Otu0006	3777	Cyanobacteria	Cyanobacteria	SubsectionIII	FamilyI	FamilyI_unclassified	0	0	0	0	0	0	3777	0
Otu0007	3402	Proteobacteria	Alphaproteobacteria	Rhodospirillales	Acetobacteraceae	Acetobacteraceae_unclassified	37	1968	8	154	133	30	68	1004
Otu0008	3283	Proteobacteria	Alphaproteobacteria	Sphingomonadales	Ellin6055	Ellin6055_unclassified	2555	18	531	27	129	16	6	1
Otu0009	2896	Proteobacteria	Alphaproteobacteria	Sphingomonadales	Sphingomonadales_unclassified	Sphingomonadales_unclassified	471	192	308	74	283	1043	124	387
Otu0010	2448	Actinobacteria	Actinobacteria	Actinobacteria_unclassified	Actinobacteria_unclassified	Actinobacteria_unclassified	144	297	51	549	167	436	64	265
Otu0011	2212	Proteobacteria	Alphaproteobacteria	Rhodospirillales	Acetobacteraceae	Acetobacteraceae_unclassified	1	971	10	0	134	0	411	685
Otu0012	2061	Bacteroidetes	Sphingobacteriia	Sphingobacteriales	Chitinophagaceae	Segetibacter	242	194	156	636	40	320	13	124
Otu0013	2005	Proteobacteria	Alphaproteobacteria	Sphingomonadales	Sphingomonadales_unclassified	Sphingomonadales_unclassified	371	652	165	0	35	0	130	650
Otu0014	1981	Bacteroidetes	Sphingobacteriia	Sphingobacteriales	Chitinophagaceae	Segetibacter	0	276	20	445	5	130	89	181
Otu0015	1916	Bacteroidetes	Sphingobacteriia	Sphingobacteriales	Chitinophagaceae	Segetibacter	0	0	0	454	0	0	37	0
Otu0016	1884	Proteobacteria	Alphaproteobacteria	Rhodospirillales	Acetobacteraceae	Acidiphilium	1	437	0	206	14	4	329	862
Otu0017	1735	Cyanobacteria	Cyanobacteria	SubsectionII	FamilyII	Chroococcidiopsis	734	1	367	0	631	0	0	2
Otu0018	1732	Deinococcus-Thermus	Deinococci	Deinococcales	Trueperaceae	Truepera	751	0	224	0	739	18	0	0
Otu0019	1581	Proteobacteria	Alphaproteobacteria	Rhodospirillales	Acetobacteraceae	Acetobacteraceae_unclassified	84	647	64	43	1	3	71	633
Otu0020	1581	Proteobacteria	Alphaproteobacteria	Caulobacterales	Caulobacteraceae	Phenylobacterium	13	358	3	65	7	0	77	391
Otu0021	1575	Gemmatimonadetes	Gemmatimonadetes	Gemmatimonadales	Gemmatimonadaceae	Gemmatimonadaceae_unclassified	0	77	0	306	4	93	13	58
Otu0022	1542	Cyanobacteria	Cyanobacteria	SubsectionII	FamilyII	Chroococcidiopsis	0	1	25	0	1503	13	0	0
Otu0023	1478	Actinobacteria	Actinobacteria	Kineosporiales	Kineosporiaceae	Kineosporiaceae_unclassified	0	4	3	25	0	0	870	14
Otu0024	1386	Deinococcus-Thermus	Deinococci	Deinococcales	Deinococcaceae	Deinococcus	0	12	0	0	0	1372	0	2
Otu0025	1331	Proteobacteria	Alphaproteobacteria	Rhizobiales	Rhizobiales_unclassified	Rhizobiales_unclassified	118	47	89	15	481	0	451	86
Otu0026	1321	Proteobacteria	Alphaproteobacteria	Rhizobiales	JG34-KF-361	JG34-KF-361_unclassified	628	8	339	35	243	23	32	13
Otu0027	1298	Cyanobacteria	Cyanobacteria	SubsectionII	FamilyII	Chroococcidiopsis	613	142	321	11	95	0	28	84
Otu0028	1290	Verrucomicrobia	Spartobacteria	Chthoniobacterales	DA101_soil_group	DA101_soil_group_unclassified	136	54	354	389	195	0	51	111
Otu0029	1252	Cyanobacteria	Cyanobacteria	SubsectionII	FamilyII	Chroococcidiopsis	35	6	666	91	211	0	234	9
Otu0030	1250	Cyanobacteria	Cyanobacteria	Cyanobacteria_unclassified	Cyanobacteria_unclassified	Cyanobacteria_unclassified	9	404	171	13	380	5	16	252
Otu0031	1237	Cyanobacteria	Cyanobacteria	SubsectionIII	FamilyI	Leptolyngbya	0	0	0	0	2	3	1232	0
Otu0032	1235	Chloroflexi	Chloroflexia	Kallotenuales	AKIW781	AKIW781_unclassified	0	0	0	0	0	1235	0	0
Otu0033	1180	Proteobacteria	Alphaproteobacteria	Rhodospirillales	Acetobacteraceae	Belnapia	120	303	38	67	117	7	396	128
Otu0034	1163	Proteobacteria	Alphaproteobacteria	Rhodospirillales	Acetobacteraceae	Acetobacteraceae_unclassified	16	520	0	53	0	9	90	410
Otu0035	1094	Cyanobacteria	Cyanobacteria	SubsectionII	FamilyII	Chroococcidiopsis	534	371	12	0	4	0	3	170
Otu0036	1090	Verrucomicrobia	Verrucomicrobia_unclassified	Verrucomicrobia_unclassified	Verrucomicrobia_unclassified	Verrucomicrobia_unclassified	0	313	0	0	14	0	120	643
Otu0037	1081	Proteobacteria	Alphaproteobacteria	Sphingomonadales	Sphingomonadaceae	Sphingomonas	12	23	36	132	147	0	541	38
Otu0038	1040	Proteobacteria	Alphaproteobacteria	Rhodospirillales	Acetobacteraceae	Acetobacteraceae_unclassified	0	42	1	798	0	30	94	63
Otu0039	942	Chloroflexi	Chloroflexia	Kallotenuales	Kallotenuales_unclassified	Kallotenuales_unclassified	0	0	0	97	0	843	2	0
Otu0040	930	Proteobacteria	Alphaproteobacteria	Sphingomonadales	Sphingomonadaceae	Sphingomonas	84	84	14	385	50	190	2	119
Otu0041	923	Actinobacteria	Actinobacteria	Frankiales	Geodermatophilaceae	Geodermatophilus	0	3	5	0	12	898	5	0
Otu0042	886	Chloroflexi	Chloroflexia	Kallotenuales	AKIW781	AKIW781_unclassified	3	0	71	0	812	0	0	0
Otu0043	881	Cyanobacteria	Cyanobacteria	SubsectionII	FamilyII	Chroococcidiopsis	1	446	10	0	7	0	25	392
Otu0044	868	Cyanobacteria	Cyanobacteria	SubsectionIII	FamilyI	FamilyI_unclassified	0	26	0	0	141	0	562	139
Otu0045	865	Bacteroidetes	Sphingobacteriia	Sphingobacteriales	Chitinophagaceae	Chitinophagaceae_unclassified	360	0	87	0	415	0	3	0
Otu0046	845	Cyanobacteria	Cyanobacteria	SubsectionII	FamilyII	Chroococcidiopsis	47	441	19	3	96	0	30	209
Otu0047	810	Bacteroidetes	Sphingobacteriia	Sphingobacteriales	Chitinophagaceae	Segetibacter	55	44	72	162	42	14	66	295
Otu0048	771	Deinococcus-Thermus	Deinococci	Deinococcales	Deinococcaceae	Deinococcus	0	425	0	24	1	15	12	294
Otu0049	756	Proteobacteria	Alphaproteobacteria	Rhodospirillales	Acetobacteraceae	Acidiphilium	0	31	0	48	0	0	0	15
Otu0050	740	Acidobacteria	Acidobacteria	Subgroup_4	Unknown_Family	Blastocatella	64	45	34	47	161	3	246	137
Otu0051	731	Deinococcus-Thermus	Deinococci	Deinococcales	Deinococcaceae	Deinococcus	0	122	7	356	1	137	9	99
Otu0052	692	Bacteroidetes	Sphingobacteriia	Sphingobacteriales	Chitinophagaceae	Flavisolibacter	0	3	2	43	6	512	117	9
Otu0053	669	Verrucomicrobia	Spartobacteria	Chthoniobacterales	Chthoniobacterales_unclassified	Chthoniobacterales_unclassified	0	194	0	0	0	0	5	470
Otu0054	665	Cyanobacteria	Cyanobacteria	SubsectionII	FamilyII	Chroococcidiopsis	3	0	0	0	662	0	0	0
Otu0055	664	Planctomycetes	Planctomycetacia	Planctomycetales	Planctomycetaceae	Planctomycetaceae_unclassified	386	2	233	1	40	0	0	2
Otu0056	644	Actinobacteria	Rubrobacteria	Rubrobacterales	Rubrobacteriaceae	Rubrobacter	0	0	0	0	0	644	0	0
Otu0057	637	Cyanobacteria	Cyanobacteria	Cyanobacteria_unclassified	Cyanobacteria_unclassified	Cyanobacteria_unclassified	0	207	138	6	0	0	115	171
Otu0058	635	Proteobacteria	Alphaproteobacteria	Alphaproteobacteria_unclassified	Alphaproteobacteria_unclassified	Alphaproteobacteria_unclassified	389	8	94	2	133	9	0	0
Otu0059	625	Cyanobacteria	Cyanobacteria	SubsectionIII	FamilyI	FamilyI_unclassified	0	329	2	13	0	0	17	264
Otu0060	606	Proteobacteria	Alphaproteobacteria	Rhodospirillales	Acetobacteraceae	Acidiphilium	1	47	0	415	1	11	57	74
Otu0061	599	Proteobacteria	Alphaproteobacteria	Rhizobiales	Methylobacteriaceae	Methylobacteriaceae_unclassified	87	19	52	148	59	14	27	23
Otu0062	595	Actinobacteria	Thermoleophilia	Solirubrobacterales	Solirubrobacteraceae	Solirubrobacter	279	8	67	6	13	182	34	6
Otu0063	560	Bacteria_unclassified	Bacteria_unclassified	Bacteria_unclassified	Bacteria_unclassified	Bacteria_unclassified	0	0	0	0	0	0	0	0
Otu0064	559	Cyanobacteria	Cyanobacteria	Cyanobacteria_unclassified	Cyanobacteria_unclassified	Cyanobacteria_unclassified	2	1	6	0	550	0	0	0
Otu0065	547	Cyanobacteria	Cyanobacteria	SubsectionII	FamilyII	Chroococcidiopsis	0	139	29	5	102	0	178	92
Otu0066	544	Actinobacteria	Actinobacteria	Micromonosporales	Micromonosporaceae	Micromonospora	0	0	0	0	0	0	544	0
Otu0067	531	Actinobacteria	Actinobacteria	Actinobacteria_unclassified	Actinobacteria_unclassified	Actinobacteria_unclassified	271	79	28	0	121	0	0	32
Otu0068	529	Cyanobacteria	Cyanobacteria	SubsectionII	FamilyII	Chroococcidiopsis	58	113	14	122	44	0	113	65
Otu0069	526	Cyanobacteria	Cyanobacteria	SubsectionIII	FamilyI	Leptolyngbya	0	0	0	0	0	0	526	0
Otu0070	496	Proteobacteria	Alphaproteobacteria	Rhodobacterales	Rhodobacteraceae	Rubellimicrobium	269	3	151	0	71	0	2	0
Otu0071	493	Cyanobacteria	Cyanobacteria	Cyanobacteria_unclassified	Cyanobacteria_unclassified	Cyanobacteria_unclassified	0	39	0	133	0	0	281	40
Otu0072	493	Proteobacteria	Alphaproteobacteria	Alphaproteobacteria_unclassified	Alphaproteobacteria_unclassified	Alphaproteobacteria_unclassified	223	36	59	32	2	0	0	141
Otu0073	488	Proteobacteria	Deltaproteobacteria	Myxococcales	Myxococcales_unclassified	Myxococcales_unclassified	152	0	15	0	248	0	72	1
Otu0074	487	Cyanobacteria	Cyanobacteria	SubsectionIV	FamilyI	FamilyI_unclassified	0	289	0	2	0	0	0	196
Otu0075	484	Actinobacteria	Actinobacteria	Actinobacteria_unclassified	Actinobacteria_unclassified	Actinobacteria_unclassified	5	0	5	10	0	0	464	0
Otu0076	478	Verrucomicrobia	Spartobacteria	Chthoniobacterales	DA101_soil_group	DA101_soil_group_unclassified	201	13	78	0	60	0	29	97
Otu0077	477	Cyanobacteria	Cyanobacteria	SubsectionIII	FamilyI	FamilyI_unclassified	0	166	0	0	4	0	0	307
Otu0078	458	Chloroflexi	Thermomicrobia	JG30-KF-CM45	JG30-KF-CM45_unclassified	JG30-KF-CM45_unclassified	19	11	12	53	10	0	78	13
Otu0079	456	Proteobacteria	Alphaproteobacteria	Alphaproteobacteria_unclassified	Alphaproteobacteria_unclassified	Alphaproteobacteria_unclassified	166	0	159	0	131	0	0	0
Otu0080	437	Chloroflexi	Chloroflexi_unclassified	Chloroflexi_unclassified	Chloroflexi_unclassified	Chloroflexi_unclassified	0	1	0	247	0	20	1	5
Otu0081	433	Proteobacteria	Alphaproteobacteria	Rhodospirillales	Acetobacteraceae	Acetobacteraceae_unclassified	0	72	0	29	0	2	58	119
Otu0082	418	Actinobacteria	Actinobacteria	Pseudonocardiales	Pseudonocardiaceae	Pseudonocardia	61	0	13	104	11	2	227	0
Otu0083	412	Chloroflexi	Ktedonobacteria	C0119	C0119_unclassified	C0119_unclassified	0	0	0	0	0	0	0	2
Otu0084	409	Bacteroidetes	Sphingobacteriia	Sphingobacteriales	Chitinophagaceae	Chitinophagaceae_unclassified	16	105	16	3	2	0	74	193
Otu0085	380	Actinobacteria	Actinobacteria	Actinobacteria_unclassified	Actinobacteria_unclassified	Actinobacteria_unclassified	0	0	0	0	0	380	0	0
Otu0086	374	Proteobacteria	Alphaproteobacteria	Rhizobiales	Methylobacteriaceae	Methylobacterium	14	95	7	140	0	0	8	105
Otu0087	371	Bacteroidetes	Sphingobacteriia	Sphingobacteriales	Chitinophagaceae	Segetibacter	0	41	19	47	0	6	55	16
Otu0088	371	Actinobacteria	Thermoleophilia	Solirubrobacterales	Patulibacteraceae	Patulibacter	55	63	58	22	87	1	43	42
Otu0089	363	Deinococcus-Thermus	Deinococci	Deinococcales	Deinococcaceae	Deinococcus	82	0	40	0	238	3	0	0
Otu0090	359	Proteobacteria	Alphaproteobacteria	Rhodospirillales	Acetobacteraceae	Acidiphilium	0	86	0	12	0	0	108	41
Otu0091	348	Actinobacteria	Actinobacteria	Kineosporiales	Kineosporiaceae	Kineosporiaceae_unclassified	139	16	11	111	36	12	15	8
Otu0092	333	Proteobacteria	Alphaproteobacteria	Rhodospirillales	Acetobacteraceae	Belnapia	1	48	15	46	83	3	114	23
Otu0093	331	Proteobacteria	Alphaproteobacteria	Rhodospirillales	Acetobacteraceae	Acidiphilium	0	52	0	147	0	2	20	101
Otu0094	318	Cyanobacteria	Cyanobacteria_unclassified	Cyanobacteria_unclassified	Cyanobacteria_unclassified	Cyanobacteria_unclassified	1	0	0	308	1	0	7	1
Otu0095	315	Proteobacteria	Alphaproteobacteria	Sphingomonadales	Sphingomonadaceae	Sphingomonas	0	128	0	48	0	2	8	129
Otu0096	312	Cyanobacteria	Cyanobacteria	SubsectionIV	FamilyI	FamilyI_unclassified	0	56	0	0	19	0	0	237
Otu0097	312	Proteobacteria	Alphaproteobacteria	Rhodospirillales	Acetobacteraceae	Acetobacteraceae_unclassified	0	47	0	141	0	0	8	87
Otu0098	301	Proteobacteria	Alphaproteobacteria	Rhodospirillales	Acetobacteraceae	Acidiphilium	0	2	0	19	1	1	267	5
Otu0099	298	Cyanobacteria	Cyanobacteria	SubsectionIII	FamilyI	FamilyI_unclassified	0	0	0	0	0	0	298	0
Otu0100	298	Cyanobacteria	Cyanobacteria	SubsectionIV	FamilyI	Nostoc	0	84	0	0	41	0	0	173
Otu0101	294	Gemmatimonadetes	Gemmatimonadetes	Gemmatimonadales	Gemmatimonadaceae	Gemmatimonadaceae_unclassified	0	19	0	149	0	26	73	25
Otu0102	287	Planctomycetes	Planctomycetacia	Planctomycetales	Planctomycetaceae	Singulisphaera	11	1	87	112	5	20	46	5
Otu0103	284	Proteobacteria	Alphaproteobacteria	Sphingomonadales	Sphingomonadaceae	Sphingomonas	1	0	24	0	121	0	138	0
Otu0104	281	Chloroflexi	Chloroflexia	Kallotenuales	AKIW781	AKIW781_unclassified	0	0	0	0	0	281	0	0
Otu0105	269	Proteobacteria	Alphaproteobacteria	Sphingomonadales	Sphingomonadaceae	Sphingomonadaceae_unclassified	0	0	0	0	0	0	269	0
Otu0106	267	Chloroflexi	Thermomicrobia	JG30-KF-CM45	JG30-KF-CM45_unclassified	JG30-KF-CM45_unclassified	58	0	4	0	6	0	195	4
Otu0107	263	Chloroflexi	Chloroflexia	Kallotenuales	AKIW781	AKIW781_unclassified	221	0	31	0	11	0	0	0
Otu0108	261	Chloroflexi	Chloroflexia	Kallotenuales	Kallotenuales_unclassified	Kallotenuales_unclassified	13	0	27	0	221	0	0	0
Otu0109	255	Proteobacteria	Alphaproteobacteria	Rhodospirillales	Acetobacteraceae	Craurococcus	1	0	0	0	2	252	0	0
Otu0110	248	Cyanobacteria	Cyanobacteria	SubsectionIII	FamilyI	Leptolyngbya	2	188	0	0	0	0	1	57
Otu0111	247	Bacteria_unclassified	Bacteria_unclassified	Bacteria_unclassified	Bacteria_unclassified	Bacteria_unclassified	1	9	1	0	221	0	13	2
Otu0112	246	Proteobacteria	Alphaproteobacteria	Alphaproteobacteria_unclassified	Alphaproteobacteria_unclassified	Alphaproteobacteria_unclassified	131	3	57	10	21	0	0	24
Otu0113	238	Proteobacteria	Alphaproteobacteria	Rhizobiales	Rhizobiales_unclassified	Rhizobiales_unclassified	0	58	0	34	1	0	6	127
Otu0114	230	Actinobacteria	Actinobacteria	Propionibacteriales	Nocardioidaceae	Marmoricola	0	0	0	19	4	198	9	0
Otu0115	228	Chloroflexi	Thermomicrobia	JG30-KF-CM45	JG30-KF-CM45_unclassified	JG30-KF-CM45_unclassified	0	0	0	0	0	228	0	0
Otu0116	227	Proteobacteria	Alphaproteobacteria	Rhizobiales	Rhizobiales_unclassified	Rhizobiales_unclassified	0	132	0	0	1	0	5	89
Otu0117	224	Proteobacteria	Betaproteobacteria	Burkholderiales	Oxalobacteraceae	Massilia	2	3	183	0	3	0	33	0
Otu0118	223	Proteobacteria	Alphaproteobacteria	Rhizobiales	Rhizobiales_unclassified	Rhizobiales_unclassified	33	15	6	0	74	59	12	24
Otu0119	223	Proteobacteria	Alphaproteobacteria	Rhodospirillales	Acetobacteraceae	Acetobacteraceae_unclassified	0	71	0	54	0	0	0	98
Otu0120	220	Proteobacteria	Alphaproteobacteria	Alphaproteobacteria_unclassified	Alphaproteobacteria_unclassified	Alphaproteobacteria_unclassified	35	0	102	0	83	0	0	0
Otu0121	215	Actinobacteria	Actinobacteria	Frankiales	Frankiales_unclassified	Frankiales_unclassified	4	0	4	129	2	6	10	0
Otu0122	207	Proteobacteria	Alphaproteobacteria	Rhizobiales	Rhizobiales_unclassified	Rhizobiales_unclassified	113	0	50	0	18	26	0	0
Otu0123	204	Cyanobacteria	Cyanobacteria	SubsectionII	FamilyII	Chroococcidiopsis	2	8	102	24	55	2	7	4
Otu0124	202	Cyanobacteria	Cyanobacteria	Cyanobacteria_unclassified	Cyanobacteria_unclassified	Cyanobacteria_unclassified	0	0	202	0	0	0	0	0
Otu0125	201	Bacteroidetes	Cytophagia	Cytophagales	Cytophagaceae	Spirosoma	0	116	0	0	0	0	0	85
Otu0126	200	Deinococcus-Thermus	Deinococci	Deinococcales	Deinococcaceae	Deinococcus	0	0	0	200	0	0	0	0
Otu0127	200	Bacteroidetes	Sphingobacteriia	Sphingobacteriales	Chitinophagaceae	Segetibacter	4	5	0	9	0	176	2	4
Otu0128	199	Verrucomicrobia	Spartobacteria	Chthoniobacterales	Chthoniobacteraceae	Chthoniobacter	27	0	32	4	36	0	89	11
Otu0129	197	Actinobacteria	Actinobacteria	Micrococcales	Micrococcaceae	Micrococcaceae_unclassified	189	0	1	1	4	0	2	0
Otu0130	194	Bacteria_unclassified	Bacteria_unclassified	Bacteria_unclassified	Bacteria_unclassified	Bacteria_unclassified	3	53	10	0	0	0	80	48
Otu0131	194	Actinobacteria	Actinobacteria	Micrococcales	Micrococcales_unclassified	Micrococcales_unclassified	111	0	82	0	1	0	0	0
Otu0132	193	Proteobacteria	Betaproteobacteria	Burkholderiales	Comamonadaceae	Comamonadaceae_unclassified	29	14	4	69	16	0	16	45
Otu0133	190	Bacteroidetes	Cytophagia	Cytophagales	Cytophagaceae	Spirosoma	0	15	0	0	3	0	146	16
Otu0134	189	Bacteroidetes	Sphingobacteriia	Sphingobacteriales	Chitinophagaceae	Ferruginibacter	3	61	31	25	33	0	11	25
Otu0135	183	Bacteria_unclassified	Bacteria_unclassified	Bacteria_unclassified	Bacteria_unclassified	Bacteria_unclassified	0	0	0	0	0	0	183	0
Otu0136	180	Proteobacteria	Alphaproteobacteria	Rhodospirillales	Acetobacteraceae	Acetobacteraceae_unclassified	7	18	2	61	0	5	74	13
Otu0137	179	Chloroflexi	Chloroflexia	Kallotenuales	AKIW781	AKIW781_unclassified	83	0	44	5	45	0	2	0
Otu0138	179	Deinococcus-Thermus	Deinococci	Deinococcales	Deinococcaceae	Deinococcus	0	79	0	47	0	1	2	50
Otu0139	174	Proteobacteria	Alphaproteobacteria	Sphingomonadales	Sphingomonadaceae	Sphingomonas	3	0	3	1	152	3	10	2
Otu0140	173	Cyanobacteria	Cyanobacteria	Cyanobacteria_unclassified	Cyanobacteria_unclassified	Cyanobacteria_unclassified	0	0	0	0	0	0	173	0
Otu0141	172	Proteobacteria	Alphaproteobacteria	Rhizobiales	Rhizobiales_unclassified	Rhizobiales_unclassified	0	0	0	24	0	148	0	0
Otu0142	171	Bacteroidetes	Sphingobacteriia	Sphingobacteriales	Chitinophagaceae	Segetibacter	6	1	9	41	1	113	0	0
Otu0143	171	Bacteroidetes	Cytophagia	Cytophagales	Cytophagaceae	Spirosoma	0	47	0	2	0	0	0	29
Otu0144	170	Cyanobacteria	Cyanobacteria	SubsectionIII	FamilyI	Leptolyngbya	0	119	0	0	0	0	0	51
Otu0145	170	Actinobacteria	Actinobacteria	Propionibacteriales	Nocardioidaceae	Nocardioidaceae_unclassified	0	0	8	1	0	161	0	0
Otu0146	169	Chloroflexi	Chloroflexia	Kallotenuales	AKIW781	AKIW781_unclassified	0	0	0	0	0	169	0	0
Otu0147	169	Chloroflexi	Chloroflexia	Kallotenuales	Kallotenuales_unclassified	Kallotenuales_unclassified	0	11	0	80	0	2	0	76
Otu0148	168	Proteobacteria	Alphaproteobacteria	Rhodospirillales	Acetobacteraceae	Acidiphilium	0	10	0	6	0	0	0	4
Otu0149	165	Acidobacteria	Acidobacteria	Subgroup_4	RB41	RB41_unclassified	0	0	0	0	0	165	0	0
Otu0150	165	Acidobacteria	Acidobacteria	Subgroup_4	Unknown_Family	Blastocatella	6	0	2	0	9	0	146	2
Otu0151	164	Gemmatimonadetes	Gemmatimonadetes	Gemmatimonadales	Gemmatimonadaceae	Gemmatimonadaceae_unclassified	0	58	0	55	0	0	1	18
Otu0152	162	Proteobacteria	Alphaproteobacteria	Rhodospirillales	Rhodospirillales_Incertae_Sedis	Candidatus_Alysiosphaera	1	2	0	8	0	3	147	1
Otu0153	158	Proteobacteria	Alphaproteobacteria	Rhodospirillales	Acetobacteraceae	Acetobacteraceae_unclassified	0	95	1	5	21	0	5	31
Otu0154	157	Proteobacteria	Alphaproteobacteria	Rhizobiales	Rhizobiales_unclassified	Rhizobiales_unclassified	2	0	6	114	5	30	0	0
Otu0155	157	Bacteroidetes	Sphingobacteriia	Sphingobacteriales	Chitinophagaceae	Chitinophagaceae_unclassified	0	65	0	0	0	0	14	78
Otu0156	156	Chloroflexi	Thermomicrobia	JG30-KF-CM45	JG30-KF-CM45_unclassified	JG30-KF-CM45_unclassified	0	0	0	0	0	156	0	0
Otu0157	155	Cyanobacteria	Cyanobacteria	SubsectionII	FamilyII	Chroococcidiopsis	0	49	0	1	0	0	29	76
Otu0158	154	Proteobacteria	Alphaproteobacteria	Rhodospirillales	Acetobacteraceae	Roseomonas	3	39	0	9	74	1	4	24
Otu0159	153	Chloroflexi	Chloroflexia	Kallotenuales	Kallotenuales_unclassified	Kallotenuales_unclassified	0	1	0	0	0	0	0	0
Otu0160	153	Proteobacteria	Alphaproteobacteria	Rhizobiales	Rhizobiales_unclassified	Rhizobiales_unclassified	16	2	13	56	2	46	2	1
Otu0161	152	Bacteria_unclassified	Bacteria_unclassified	Bacteria_unclassified	Bacteria_unclassified	Bacteria_unclassified	0	0	0	3	0	0	12	0
Otu0162	150	Proteobacteria	Alphaproteobacteria	Rhizobiales	Rhizobiales_unclassified	Rhizobiales_unclassified	25	12	20	6	10	19	23	35
Otu0163	149	Planctomycetes	Planctomycetacia	Planctomycetales	Planctomycetaceae	Gemmata	15	14	15	1	51	0	29	24
Otu0164	147	Verrucomicrobia	Verrucomicrobia_unclassified	Verrucomicrobia_unclassified	Verrucomicrobia_unclassified	Verrucomicrobia_unclassified	0	8	0	10	0	0	71	57
Otu0165	146	Actinobacteria	Actinobacteria	Propionibacteriales	Nocardioidaceae	Marmoricola	1	0	3	28	2	0	49	3
Otu0166	143	Cyanobacteria	Cyanobacteria	Cyanobacteria_unclassified	Cyanobacteria_unclassified	Cyanobacteria_unclassified	0	0	143	0	0	0	0	0
Otu0167	143	Chloroflexi	Ktedonobacteria	C0119	C0119_unclassified	C0119_unclassified	0	14	0	0	0	0	0	25
Otu0168	142	Proteobacteria	Alphaproteobacteria	Rhizobiales	Rhizobiales_unclassified	Rhizobiales_unclassified	0	0	0	139	0	3	0	0
Otu0169	142	Actinobacteria	Actinobacteria_unclassified	Actinobacteria_unclassified	Actinobacteria_unclassified	Actinobacteria_unclassified	127	0	12	0	2	1	0	0
Otu0170	141	Proteobacteria	Alphaproteobacteria	Alphaproteobacteria_unclassified	Alphaproteobacteria_unclassified	Alphaproteobacteria_unclassified	77	0	20	7	19	18	0	0
Otu0171	139	Actinobacteria	Actinobacteria	Actinobacteria_unclassified	Actinobacteria_unclassified	Actinobacteria_unclassified	0	0	0	0	0	139	0	0
Otu0172	139	Proteobacteria	Alphaproteobacteria	Sphingomonadales	Sphingomonadaceae	Sphingomonas	2	6	6	3	10	0	73	39
Otu0173	137	Proteobacteria	Alphaproteobacteria	Rhizobiales	Rhizobiales_unclassified	Rhizobiales_unclassified	3	24	3	9	0	10	29	45
Otu0174	135	Proteobacteria	Betaproteobacteria	Betaproteobacteria_unclassified	Betaproteobacteria_unclassified	Betaproteobacteria_unclassified	2	29	3	0	1	0	15	85
Otu0175	135	Chloroflexi	Chloroflexia	Kallotenuales	AKIW781	AKIW781_unclassified	47	0	61	0	27	0	0	0
Otu0176	134	Proteobacteria	Alphaproteobacteria	Rhodospirillales	Acetobacteraceae	Acetobacteraceae_unclassified	0	3	0	102	0	0	29	0
Otu0177	134	Bacteria_unclassified	Bacteria_unclassified	Bacteria_unclassified	Bacteria_unclassified	Bacteria_unclassified	0	0	0	134	0	0	0	0
Otu0178	134	Proteobacteria	Alphaproteobacteria	Alphaproteobacteria_unclassified	Alphaproteobacteria_unclassified	Alphaproteobacteria_unclassified	13	28	10	7	20	3	18	35
Otu0179	134	Proteobacteria	Alphaproteobacteria	Rhizobiales	Methylobacteriaceae	Methylobacterium	0	11	0	5	0	0	102	16
Otu0180	132	Actinobacteria	Actinobacteria	Micrococcales	Intrasporangiaceae	Intrasporangiaceae_unclassified	17	1	6	54	4	2	24	8
Otu0181	129	Proteobacteria	Alphaproteobacteria	Rhizobiales	Rhizobiales_unclassified	Rhizobiales_unclassified	16	7	1	37	0	55	0	13
Otu0182	125	Cyanobacteria	Cyanobacteria	SubsectionIII	FamilyI	FamilyI_unclassified	0	0	0	0	125	0	0	0
Otu0183	124	Proteobacteria	Alphaproteobacteria	Sphingomonadales	Sphingomonadales_unclassified	Sphingomonadales_unclassified	2	0	66	0	56	0	0	0
Otu0184	124	Proteobacteria	Alphaproteobacteria	Rhizobiales	Methylobacteriaceae	Methylobacteriaceae_unclassified	87	12	8	0	16	0	1	0
Otu0185	124	Actinobacteria	Actinobacteria	Frankiales	Geodermatophilaceae	Modestobacter	8	1	3	44	4	41	20	3
Otu0186	122	Proteobacteria	Alphaproteobacteria	Rhizobiales	1174-901-12	1174-901-12_unclassified	0	0	0	0	0	0	0	0
Otu0187	122	Cyanobacteria	Cyanobacteria	Cyanobacteria_unclassified	Cyanobacteria_unclassified	Cyanobacteria_unclassified	0	0	122	0	0	0	0	0
Otu0188	121	Proteobacteria	Alphaproteobacteria	Sphingomonadales	MN_122.2a	MN_122.2a_unclassified	40	0	73	0	8	0	0	0
Otu0189	121	Actinobacteria	Actinobacteria	Actinobacteria_unclassified	Actinobacteria_unclassified	Actinobacteria_unclassified	4	0	0	0	2	109	2	1
Otu0190	120	Proteobacteria	Alphaproteobacteria	Alphaproteobacteria_unclassified	Alphaproteobacteria_unclassified	Alphaproteobacteria_unclassified	42	9	34	0	8	17	2	8
Otu0191	120	Actinobacteria	Actinobacteria	Micromonosporales	Micromonosporaceae	Micromonosporaceae_unclassified	63	0	35	7	7	0	8	0
Otu0192	119	Deinococcus-Thermus	Deinococci	Deinococci_unclassified	Deinococci_unclassified	Deinococci_unclassified	13	14	12	0	39	0	3	36
Otu0193	118	Cyanobacteria	Cyanobacteria	SubsectionII	FamilyII	Chroococcidiopsis	0	3	0	0	0	0	115	0
Otu0194	117	Planctomycetes	Planctomycetacia	Planctomycetales	Planctomycetaceae	Singulisphaera	18	1	23	15	17	0	40	3
Otu0195	116	Proteobacteria	Alphaproteobacteria	Alphaproteobacteria_unclassified	Alphaproteobacteria_unclassified	Alphaproteobacteria_unclassified	26	17	34	7	13	0	0	19
Otu0196	115	Bacteroidetes	Cytophagia	Cytophagales	Cytophagaceae	Hymenobacter	0	1	1	56	19	0	36	2
Otu0197	114	Proteobacteria	Alphaproteobacteria	Alphaproteobacteria_unclassified	Alphaproteobacteria_unclassified	Alphaproteobacteria_unclassified	38	34	28	0	0	0	0	14
Otu0198	111	Proteobacteria	Alphaproteobacteria	Rhizobiales	Methylobacteriaceae	Methylobacteriaceae_unclassified	2	76	0	0	5	0	6	22
Otu0199	111	Bacteroidetes	Cytophagia	Cytophagales	Cytophagaceae	Hymenobacter	0	34	0	12	38	0	0	27
Otu0200	109	Cyanobacteria	Cyanobacteria	SubsectionII	FamilyII	Chroococcidiopsis	0	1	0	81	0	0	24	3
Otu0201	109	Planctomycetes	Phycisphaerae	WD2101_soil_group	WD2101_soil_group_unclassified	WD2101_soil_group_unclassified	0	90	0	0	0	0	0	19
Otu0202	108	Bacteroidetes	Sphingobacteriia	Sphingobacteriales	Chitinophagaceae	Hydrotalea	0	0	0	0	0	0	108	0
Otu0203	107	Proteobacteria	Alphaproteobacteria	Caulobacterales	Caulobacteraceae	Caulobacteraceae_unclassified	28	0	59	0	5	0	15	0
Otu0204	106	Cyanobacteria	Cyanobacteria	Cyanobacteria_unclassified	Cyanobacteria_unclassified	Cyanobacteria_unclassified	0	0	0	0	3	0	103	0
Otu0205	104	Proteobacteria	Alphaproteobacteria	Rhodospirillales	Acetobacteraceae	Acetobacteraceae_unclassified	0	1	0	92	0	0	0	11
Otu0206	104	Planctomycetes	Planctomycetacia	Planctomycetales	Planctomycetaceae	Gemmata	4	1	12	0	87	0	0	0
Otu0207	103	Armatimonadetes	Armatimonadetes_unclassified	Armatimonadetes_unclassified	Armatimonadetes_unclassified	Armatimonadetes_unclassified	0	36	0	55	0	3	2	7
Otu0208	101	Gemmatimonadetes	Gemmatimonadetes	Gemmatimonadales	Gemmatimonadaceae	Gemmatimonadaceae_unclassified	48	4	14	5	21	0	5	4
Otu0209	100	Proteobacteria	Alphaproteobacteria	Rhizobiales	Rhizobiales_unclassified	Rhizobiales_unclassified	24	0	25	37	8	6	0	0
Otu0210	98	Chloroflexi	Chloroflexia	Kallotenuales	AKIW781	AKIW781_unclassified	1	0	5	0	92	0	0	0
Otu0211	98	Gemmatimonadetes	Gemmatimonadetes	Gemmatimonadales	Gemmatimonadaceae	Gemmatimonadaceae_unclassified	0	0	0	1	0	0	0	0
Otu0212	97	Cyanobacteria	Cyanobacteria	Cyanobacteria_unclassified	Cyanobacteria_unclassified	Cyanobacteria_unclassified	0	0	0	0	97	0	0	0
Otu0213	97	Acidobacteria	Acidobacteria	Subgroup_3	Unknown_Family	Bryobacter	2	4	1	3	1	0	15	2
Otu0214	96	Planctomycetes	Planctomycetacia	Planctomycetales	Planctomycetaceae	Planctomycetaceae_unclassified	6	1	62	0	4	0	23	0
Otu0215	96	Proteobacteria	Alphaproteobacteria	Rhodospirillales	Acetobacteraceae	Craurococcus	25	0	54	0	2	15	0	0
Otu0216	95	Cyanobacteria	Cyanobacteria	SubsectionIII	FamilyI	Leptolyngbya	0	25	0	0	0	6	64	0
Otu0217	95	Bacteria_unclassified	Bacteria_unclassified	Bacteria_unclassified	Bacteria_unclassified	Bacteria_unclassified	0	0	0	94	0	0	1	0
Otu0218	95	Proteobacteria	Alphaproteobacteria	Rhodospirillales	Acetobacteraceae	Acetobacteraceae_unclassified	29	17	1	0	6	0	34	8
Otu0219	95	Bacteroidetes	Sphingobacteriia	Sphingobacteriales	Chitinophagaceae	Chitinophagaceae_unclassified	0	7	0	53	0	0	26	0
Otu0220	95	Actinobacteria	Actinobacteria	Actinobacteria_unclassified	Actinobacteria_unclassified	Actinobacteria_unclassified	27	0	19	0	1	0	48	0
Otu0221	94	Proteobacteria	Alphaproteobacteria	Rhodospirillales	Rhodospirillales_Incertae_Sedis	Candidatus_Alysiosphaera	21	0	61	0	6	0	6	0
Otu0222	93	Armatimonadetes	Armatimonadia	Armatimonadales	Armatimonadales_unclassified	Armatimonadales_unclassified	0	60	0	0	0	0	0	33
Otu0223	93	Bacteroidetes	Cytophagia	Cytophagales	Cytophagaceae	Spirosoma	6	0	87	0	0	0	0	0
Otu0224	93	Actinobacteria	Actinobacteria	Corynebacteriales	Mycobacteriaceae	Mycobacterium	5	0	1	0	0	0	87	0
Otu0225	92	Armatimonadetes	Armatimonadia	Armatimonadales	Armatimonadales_unclassified	Armatimonadales_unclassified	0	23	0	0	0	0	43	26
Otu0226	92	Bacteria_unclassified	Bacteria_unclassified	Bacteria_unclassified	Bacteria_unclassified	Bacteria_unclassified	0	0	0	4	0	0	2	0
Otu0227	92	Chloroflexi	Chloroflexia	Kallotenuales	AKIW781	AKIW781_unclassified	0	0	1	0	91	0	0	0
Otu0228	91	Proteobacteria	Alphaproteobacteria	Rhodospirillales	Acetobacteraceae	Acetobacteraceae_unclassified	62	0	20	3	0	5	0	1
Otu0229	91	Actinobacteria	Actinobacteria	Actinobacteria_unclassified	Actinobacteria_unclassified	Actinobacteria_unclassified	1	6	0	58	0	10	7	9
Otu0230	90	Actinobacteria	Actinobacteria	Actinobacteria_unclassified	Actinobacteria_unclassified	Actinobacteria_unclassified	1	14	3	26	0	16	8	22
Otu0231	89	Actinobacteria	Rubrobacteria	Rubrobacterales	Rubrobacteriaceae	Rubrobacter	38	0	40	0	8	3	0	0
Otu0232	87	Bacteroidetes	Sphingobacteriia	Sphingobacteriales	Chitinophagaceae	Flavisolibacter	4	0	5	3	0	63	12	0
Otu0233	86	Planctomycetes	Planctomycetacia	Planctomycetales	Planctomycetaceae	Planctomycetaceae_unclassified	19	1	5	59	0	0	2	0
Otu0234	86	Cyanobacteria	Cyanobacteria	SubsectionIII	FamilyI	FamilyI_unclassified	70	0	0	0	15	0	0	1
Otu0235	86	Planctomycetes	Planctomycetacia	Planctomycetales	Planctomycetaceae	Gemmata	0	9	0	32	0	0	11	34
Otu0236	86	Cyanobacteria	Cyanobacteria	SubsectionIV	FamilyI	FamilyI_unclassified	0	6	0	5	0	0	65	10
Otu0237	85	Acidobacteria	Acidobacteria	Subgroup_4	RB41	RB41_unclassified	45	0	32	0	7	0	1	0
Otu0238	85	Gemmatimonadetes	Gemmatimonadetes	Gemmatimonadales	Gemmatimonadaceae	Gemmatimonadaceae_unclassified	3	1	2	0	12	64	1	2
Otu0239	85	Chloroflexi	Thermomicrobia	JG30-KF-CM45	JG30-KF-CM45_unclassified	JG30-KF-CM45_unclassified	4	10	11	3	20	0	8	7
Otu0240	85	Proteobacteria	Alphaproteobacteria	Alphaproteobacteria_unclassified	Alphaproteobacteria_unclassified	Alphaproteobacteria_unclassified	7	0	38	0	40	0	0	0
Otu0241	83	Proteobacteria	Alphaproteobacteria	Rhizobiales	Rhizobiales_unclassified	Rhizobiales_unclassified	43	0	18	0	20	0	2	0
Otu0242	83	Acidobacteria	Acidobacteria	Subgroup_4	Unknown_Family	Blastocatella	0	48	0	5	0	0	0	28
Otu0243	83	Bacteroidetes	Cytophagia	Cytophagales	Cytophagaceae	Spirosoma	0	0	0	0	83	0	0	0
Otu0244	83	Planctomycetes	Planctomycetacia	Planctomycetales	Planctomycetaceae	Gemmata	0	51	1	0	17	0	3	11
Otu0245	83	Deinococcus-Thermus	Deinococci	Deinococcales	Deinococcaceae	Deinococcus	0	2	0	37	14	21	9	0
Otu0246	83	Proteobacteria	Alphaproteobacteria	Rhizobiales	JG34-KF-361	JG34-KF-361_unclassified	2	16	0	0	0	0	27	28
Otu0247	83	Armatimonadetes	Armatimonadia	Armatimonadales	Armatimonadales_unclassified	Armatimonadales_unclassified	0	1	0	35	0	0	0	4
Otu0248	82	Proteobacteria	Alphaproteobacteria	Rhodospirillales	Acetobacteraceae	Belnapia	28	7	17	11	3	0	6	10
Otu0249	82	Proteobacteria	Alphaproteobacteria	Rhodospirillales	Acetobacteraceae	Acetobacteraceae_unclassified	0	9	1	36	0	0	6	30
Otu0250	82	Actinobacteria	Rubrobacteria	Rubrobacterales	Rubrobacteriaceae	Rubrobacter	7	1	12	2	4	50	0	0
Otu0251	80	Bacteroidetes	Cytophagia	Cytophagales	Cytophagaceae	Hymenobacter	0	0	0	80	0	0	0	0
Otu0252	80	Cyanobacteria	Cyanobacteria	SubsectionIII	FamilyI	Microcoleus	0	0	80	0	0	0	0	0
Otu0253	79	Bacteroidetes	Sphingobacteriia	Sphingobacteriales	Chitinophagaceae	Segetibacter	6	0	0	52	1	9	9	0
Otu0254	79	Actinobacteria	Actinobacteria	Frankiales	Nakamurellaceae	Nakamurella	1	1	0	71	0	0	1	5
Otu0255	78	Actinobacteria	Actinobacteria_unclassified	Actinobacteria_unclassified	Actinobacteria_unclassified	Actinobacteria_unclassified	36	0	25	4	8	0	0	5
Otu0256	78	Armatimonadetes	Armatimonadetes_unclassified	Armatimonadetes_unclassified	Armatimonadetes_unclassified	Armatimonadetes_unclassified	0	23	1	15	8	0	6	25
Otu0257	77	Cyanobacteria	Cyanobacteria	Cyanobacteria_unclassified	Cyanobacteria_unclassified	Cyanobacteria_unclassified	0	0	0	0	4	0	73	0
Otu0258	77	Proteobacteria	Alphaproteobacteria	Rhizobiales	Rhizobiales_unclassified	Rhizobiales_unclassified	0	22	0	0	0	0	0	55
Otu0259	76	Actinobacteria	Actinobacteria	Kineosporiales	Kineosporiaceae	Quadrisphaera	0	1	0	73	1	1	0	0
Otu0260	76	Bacteria_unclassified	Bacteria_unclassified	Bacteria_unclassified	Bacteria_unclassified	Bacteria_unclassified	0	9	0	0	38	0	27	2
Otu0261	76	Cyanobacteria	Cyanobacteria	SubsectionIII	FamilyI	Microcoleus	4	3	0	0	3	0	1	65
Otu0262	76	Deinococcus-Thermus	Deinococci	Deinococcales	Deinococcaceae	Deinococcus	0	2	0	0	0	74	0	0
Otu0263	75	Planctomycetes	Planctomycetacia	Planctomycetales	Planctomycetaceae	Gemmata	1	2	0	0	29	0	42	1
Otu0264	75	Proteobacteria	Alphaproteobacteria	Rhizobiales	JG34-KF-361	JG34-KF-361_unclassified	44	0	23	0	6	0	1	1
Otu0265	74	Gemmatimonadetes	Gemmatimonadetes	Gemmatimonadales	Gemmatimonadaceae	Gemmatimonadaceae_unclassified	2	8	0	5	12	43	1	3
Otu0266	74	Gemmatimonadetes	Gemmatimonadetes	AT425-EubC11_terrestrial_group	AT425-EubC11_terrestrial_group_unclassified	AT425-EubC11_terrestrial_group_unclassified	0	0	0	0	0	0	74	0
Otu0267	72	Gemmatimonadetes	Gemmatimonadetes	AT425-EubC11_terrestrial_group	AT425-EubC11_terrestrial_group_unclassified	AT425-EubC11_terrestrial_group_unclassified	0	0	7	65	0	0	0	0
Otu0268	72	Actinobacteria	Thermoleophilia	Solirubrobacterales	0319-6M6	0319-6M6_unclassified	11	2	26	7	13	0	13	0
Otu0269	72	Proteobacteria	Alphaproteobacteria	Rhodospirillales	Acetobacteraceae	Acidiphilium	0	0	0	0	0	0	67	4
Otu0270	72	Actinobacteria	Actinobacteria	Micrococcales	Microbacteriaceae	Microbacteriaceae_unclassified	0	4	1	52	0	0	8	0
Otu0271	72	Actinobacteria	Actinobacteria	Pseudonocardiales	Pseudonocardiaceae	Actinomycetospora	5	0	1	61	0	0	1	1
Otu0272	72	Bacteroidetes	Cytophagia	Cytophagales	Cytophagaceae	Hymenobacter	0	15	0	30	18	0	0	9
Otu0273	71	Proteobacteria	Alphaproteobacteria	Rhodospirillales	Acetobacteraceae	Craurococcus	0	0	0	0	1	0	70	0
Otu0274	71	Proteobacteria	Alphaproteobacteria	Rhizobiales	1174-901-12	1174-901-12_unclassified	0	1	0	14	0	0	0	0
Otu0275	71	Planctomycetes	Planctomycetacia	Planctomycetales	Planctomycetaceae	Gemmata	0	43	2	0	0	0	0	26
Otu0276	71	Planctomycetes	Planctomycetacia	Planctomycetales	Planctomycetaceae	Singulisphaera	1	6	23	0	17	0	20	4
Otu0277	71	Proteobacteria	Alphaproteobacteria	Rhodospirillales	Acetobacteraceae	Acetobacteraceae_unclassified	2	2	0	62	0	3	0	2
Otu0278	71	Deinococcus-Thermus	Deinococci	Deinococcales	Deinococcaceae	Deinococcus	0	13	0	31	0	0	0	27
Otu0279	70	Planctomycetes	Phycisphaerae	WD2101_soil_group	WD2101_soil_group_unclassified	WD2101_soil_group_unclassified	40	0	27	0	3	0	0	0
Otu0280	70	Actinobacteria	Actinobacteria	Micrococcales	Microbacteriaceae	Microbacteriaceae_unclassified	32	0	7	0	0	0	31	0
Otu0281	70	Armatimonadetes	Armatimonadia	Armatimonadales	Armatimonadales_unclassified	Armatimonadales_unclassified	0	20	0	0	0	0	0	50
Otu0282	70	Cyanobacteria	Cyanobacteria	SubsectionIII	FamilyI	FamilyI_unclassified	0	0	0	0	0	0	70	0
Otu0283	69	Proteobacteria	Alphaproteobacteria	Alphaproteobacteria_unclassified	Alphaproteobacteria_unclassified	Alphaproteobacteria_unclassified	22	0	15	0	32	0	0	0
Otu0284	69	Armatimonadetes	Armatimonadia	Armatimonadales	Armatimonadaceae	Armatimonas	0	0	0	66	0	3	0	0
Otu0285	68	Planctomycetes	Planctomycetacia	Planctomycetales	Planctomycetaceae	Gemmata	0	12	0	0	1	0	2	53
Otu0286	67	Verrucomicrobia	Verrucomicrobia_unclassified	Verrucomicrobia_unclassified	Verrucomicrobia_unclassified	Verrucomicrobia_unclassified	1	0	1	0	22	0	37	6
Otu0287	67	Bacteroidetes	Sphingobacteriia	Sphingobacteriales	Chitinophagaceae	Segetibacter	0	0	0	53	0	0	11	3
Otu0288	66	Armatimonadetes	Armatimonadetes_unclassified	Armatimonadetes_unclassified	Armatimonadetes_unclassified	Armatimonadetes_unclassified	0	1	0	31	0	3	23	0
Otu0289	66	Proteobacteria	Alphaproteobacteria	Rhodospirillales	Acetobacteraceae	Craurococcus	3	1	3	0	0	56	0	3
Otu0290	65	Verrucomicrobia	Verrucomicrobia_unclassified	Verrucomicrobia_unclassified	Verrucomicrobia_unclassified	Verrucomicrobia_unclassified	0	10	0	0	0	0	13	42
Otu0291	65	Deinococcus-Thermus	Deinococci	Deinococcales	Trueperaceae	Truepera	5	0	0	0	6	54	0	0
Otu0292	64	Actinobacteria	Thermoleophilia	Solirubrobacterales	Solirubrobacteraceae	Solirubrobacter	13	5	28	4	7	0	5	2
Otu0293	63	Planctomycetes	Phycisphaerae	WD2101_soil_group	WD2101_soil_group_unclassified	WD2101_soil_group_unclassified	14	22	5	0	4	0	18	0
Otu0294	63	Proteobacteria	Alphaproteobacteria	Rhizobiales	Rhizobiales_unclassified	Rhizobiales_unclassified	8	0	54	1	0	0	0	0
Otu0295	63	Cyanobacteria	Cyanobacteria	Cyanobacteria_unclassified	Cyanobacteria_unclassified	Cyanobacteria_unclassified	0	0	63	0	0	0	0	0
Otu0296	62	Chloroflexi	Thermomicrobia	JG30-KF-CM45	JG30-KF-CM45_unclassified	JG30-KF-CM45_unclassified	0	0	0	0	0	0	0	0
Otu0297	62	Proteobacteria	Alphaproteobacteria	Rhizobiales	Rhizobiales_unclassified	Rhizobiales_unclassified	0	0	0	0	0	62	0	0
Otu0298	62	Bacteroidetes	Sphingobacteriia	Sphingobacteriales	Chitinophagaceae	Segetibacter	7	1	35	0	0	0	0	19
Otu0299	61	Proteobacteria	Alphaproteobacteria	Rhodospirillales	DA111	DA111_unclassified	0	0	0	2	0	0	0	4
Otu0300	60	Chloroflexi	Chloroflexia	Kallotenuales	Kallotenuales_unclassified	Kallotenuales_unclassified	0	10	0	0	0	0	0	50
Otu0301	60	Planctomycetes	Planctomycetacia	Planctomycetales	Planctomycetaceae	Gemmata	3	0	15	0	4	0	35	3
Otu0302	60	Chloroflexi	Ktedonobacteria	C0119	C0119_unclassified	C0119_unclassified	16	0	13	0	31	0	0	0
Otu0303	59	Actinobacteria	Actinobacteria	Actinobacteria_unclassified	Actinobacteria_unclassified	Actinobacteria_unclassified	33	0	13	0	13	0	0	0
Otu0304	59	Chloroflexi	Ktedonobacteria	C0119	C0119_unclassified	C0119_unclassified	0	1	0	27	0	1	18	12
Otu0305	59	Chloroflexi	TK10	TK10_unclassified	TK10_unclassified	TK10_unclassified	12	2	7	10	10	0	3	15
Otu0306	59	Bacteria_unclassified	Bacteria_unclassified	Bacteria_unclassified	Bacteria_unclassified	Bacteria_unclassified	0	0	1	11	6	0	2	0
Otu0307	59	Cyanobacteria	Cyanobacteria	Cyanobacteria_unclassified	Cyanobacteria_unclassified	Cyanobacteria_unclassified	0	0	0	1	0	0	54	4
Otu0308	58	Cyanobacteria	Cyanobacteria	SubsectionII	FamilyII	Chroococcidiopsis	0	1	0	9	36	1	7	4
Otu0309	58	Cyanobacteria	Cyanobacteria	Cyanobacteria_unclassified	Cyanobacteria_unclassified	Cyanobacteria_unclassified	0	2	2	0	0	0	49	5
Otu0310	57	Chloroflexi	Ktedonobacteria	C0119	C0119_unclassified	C0119_unclassified	17	0	2	0	26	0	8	4
Otu0311	57	Bacteroidetes	Cytophagia	Cytophagales	Cytophagaceae	Hymenobacter	0	26	0	0	0	0	0	31
Otu0312	57	Chloroflexi	Chloroflexi_unclassified	Chloroflexi_unclassified	Chloroflexi_unclassified	Chloroflexi_unclassified	21	0	20	0	16	0	0	0
Otu0313	57	Planctomycetes	Planctomycetacia	Planctomycetales	Planctomycetaceae	Planctomycetaceae_unclassified	0	0	0	0	3	0	54	0
Otu0314	57	Acidobacteria	Acidobacteria	Subgroup_4	RB41	RB41_unclassified	26	0	31	0	0	0	0	0
Otu0315	56	Planctomycetes	Planctomycetacia	Planctomycetales	Planctomycetaceae	Gemmata	20	0	11	2	0	0	0	23
Otu0316	56	Verrucomicrobia	Spartobacteria	Chthoniobacterales	DA101_soil_group	DA101_soil_group_unclassified	5	1	29	2	1	0	0	18
Otu0317	55	Proteobacteria	Alphaproteobacteria	Rhodobacterales	Rhodobacteraceae	Rubellimicrobium	6	5	3	2	10	2	8	19
Otu0318	55	Proteobacteria	Alphaproteobacteria	Rhizobiales	Hyphomicrobiaceae	Hyphomicrobiaceae_unclassified	38	5	6	3	3	0	0	0
Otu0319	54	Bacteroidetes	Sphingobacteriia	Sphingobacteriales	Chitinophagaceae	Segetibacter	26	0	5	0	23	0	0	0
Otu0320	54	Proteobacteria	Alphaproteobacteria	Rhodospirillales	Acetobacteraceae	Roseomonas	9	8	21	0	11	0	2	3
Otu0321	53	Actinobacteria	Thermoleophilia	Solirubrobacterales	Patulibacteraceae	Patulibacter	0	0	0	0	0	0	50	3
Otu0322	53	Proteobacteria	Alphaproteobacteria	Rhodospirillales	Rhodospirillales_Incertae_Sedis	Candidatus_Alysiosphaera	0	0	21	15	0	0	17	0
Otu0323	53	Planctomycetes	Phycisphaerae	WD2101_soil_group	WD2101_soil_group_unclassified	WD2101_soil_group_unclassified	0	0	0	0	0	0	53	0
Otu0324	53	Bacteria_unclassified	Bacteria_unclassified	Bacteria_unclassified	Bacteria_unclassified	Bacteria_unclassified	26	0	9	3	15	0	0	0
Otu0325	52	Proteobacteria	Deltaproteobacteria	Myxococcales	Myxococcales_unclassified	Myxococcales_unclassified	0	46	0	0	0	0	0	6
Otu0326	52	Cyanobacteria	Cyanobacteria	Cyanobacteria_unclassified	Cyanobacteria_unclassified	Cyanobacteria_unclassified	0	5	35	0	1	0	8	3
Otu0327	52	Chloroflexi	Thermomicrobia	Thermomicrobia_unclassified	Thermomicrobia_unclassified	Thermomicrobia_unclassified	0	0	0	52	0	0	0	0
Otu0328	52	Chloroflexi	Chloroflexia	Kallotenuales	Kallotenuales_unclassified	Kallotenuales_unclassified	0	0	0	0	0	0	0	0
Otu0329	50	Cyanobacteria	Cyanobacteria	SubsectionII	FamilyII	Chroococcidiopsis	0	0	50	0	0	0	0	0
Otu0330	50	Acidobacteria	Acidobacteria	Subgroup_4	Unknown_Family	Blastocatella	0	0	50	0	0	0	0	0
Otu0331	49	Actinobacteria	Actinobacteria	Frankiales	Frankiales_unclassified	Frankiales_unclassified	18	0	25	0	6	0	0	0
Otu0332	49	Proteobacteria	Betaproteobacteria	Burkholderiales	Oxalobacteraceae	Noviherbaspirillum	1	9	12	4	0	0	17	6
Otu0333	49	Verrucomicrobia	Spartobacteria	Chthoniobacterales	Chthoniobacteraceae	Chthoniobacter	5	0	5	3	31	0	0	5
Otu0334	49	Chloroflexi	TK10	TK10_unclassified	TK10_unclassified	TK10_unclassified	24	0	16	0	9	0	0	0
Otu0335	48	Bacteria_unclassified	Bacteria_unclassified	Bacteria_unclassified	Bacteria_unclassified	Bacteria_unclassified	0	0	48	0	0	0	0	0
Otu0336	48	Actinobacteria	Actinobacteria	Frankiales	Geodermatophilaceae	Blastococcus	6	0	14	0	15	10	2	1
Otu0337	48	Chloroflexi	Chloroflexia	Kallotenuales	AKIW781	AKIW781_unclassified	0	0	0	0	0	48	0	0
Otu0338	48	Armatimonadetes	Armatimonadia	Armatimonadales	Armatimonadales_unclassified	Armatimonadales_unclassified	0	12	4	11	1	0	0	20
Otu0339	47	Verrucomicrobia	Spartobacteria	Chthoniobacterales	Chthoniobacteraceae	Chthoniobacter	0	0	29	0	15	0	0	3
Otu0340	47	Verrucomicrobia	Spartobacteria	Chthoniobacterales	Chthoniobacteraceae	Chthoniobacter	22	0	1	0	17	0	7	0
Otu0341	47	Acidobacteria	Acidobacteria	Subgroup_4	RB41	RB41_unclassified	0	2	0	0	0	0	45	0
Otu0342	46	Actinobacteria	Actinobacteria	Frankiales	Geodermatophilaceae	Blastococcus	1	0	1	0	7	32	0	0
Otu0343	46	Cyanobacteria	Cyanobacteria	SubsectionIII	FamilyI	Crinalium	31	3	0	0	1	0	0	11
Otu0344	46	Proteobacteria	Betaproteobacteria	Burkholderiales	Comamonadaceae	Comamonadaceae_unclassified	0	0	0	4	0	0	3	11
Otu0345	46	Proteobacteria	Alphaproteobacteria	Rhizobiales	Bradyrhizobiaceae	Bosea	8	0	18	9	4	0	3	3
Otu0346	46	Chloroflexi	Thermomicrobia	JG30-KF-CM45	JG30-KF-CM45_unclassified	JG30-KF-CM45_unclassified	0	0	0	0	0	46	0	0
Otu0347	46	Proteobacteria	Alphaproteobacteria	Rhodospirillales	Acetobacteraceae	Craurococcus	21	0	8	0	0	17	0	0
Otu0348	46	Planctomycetes	Phycisphaerae	WD2101_soil_group	WD2101_soil_group_unclassified	WD2101_soil_group_unclassified	0	1	2	0	0	0	43	0
Otu0349	45	Gemmatimonadetes	Gemmatimonadetes	Gemmatimonadales	Gemmatimonadaceae	Gemmatimonadaceae_unclassified	22	0	3	0	9	4	4	3
Otu0350	44	Bacteroidetes	Cytophagia	Cytophagales	Cytophagaceae	Hymenobacter	0	0	0	42	0	0	0	2
Otu0351	43	Actinobacteria	Actinobacteria	Pseudonocardiales	Pseudonocardiaceae	Crossiella	8	0	2	0	3	1	3	0
Otu0352	43	Proteobacteria	Alphaproteobacteria	Alphaproteobacteria_unclassified	Alphaproteobacteria_unclassified	Alphaproteobacteria_unclassified	0	0	43	0	0	0	0	0
Otu0353	43	Chloroflexi	Ardenticatenia	Ardenticatenales	Ardenticatenales_unclassified	Ardenticatenales_unclassified	16	0	3	0	24	0	0	0
Otu0354	42	Verrucomicrobia	Spartobacteria	Chthoniobacterales	Chthoniobacteraceae	Chthoniobacter	0	0	42	0	0	0	0	0
Otu0355	42	Chloroflexi	Chloroflexi_unclassified	Chloroflexi_unclassified	Chloroflexi_unclassified	Chloroflexi_unclassified	19	0	7	1	7	5	0	0
Otu0356	42	Deinococcus-Thermus	Deinococci	Deinococcales	Deinococcaceae	Deinococcus	0	5	14	0	19	0	0	4
Otu0357	42	Chloroflexi	Chloroflexia	Kallotenuales	AKIW781	AKIW781_unclassified	2	0	7	0	27	2	4	0
Otu0358	42	Actinobacteria	Thermoleophilia	Solirubrobacterales	Solirubrobacteraceae	Solirubrobacter	0	0	31	3	0	8	0	0
Otu0359	42	Cyanobacteria	Cyanobacteria	SubsectionIII	FamilyI	FamilyI_unclassified	0	34	0	0	0	0	0	8
Otu0360	42	Proteobacteria	Alphaproteobacteria	Sphingomonadales	Sphingomonadales_unclassified	Sphingomonadales_unclassified	0	0	6	0	36	0	0	0
Otu0361	42	Actinobacteria	Actinobacteria	Actinobacteria_unclassified	Actinobacteria_unclassified	Actinobacteria_unclassified	23	0	19	0	0	0	0	0
Otu0362	41	Acidobacteria	Acidobacteria	Subgroup_3	Unknown_Family	Bryobacter	20	0	3	0	15	3	0	0
Otu0363	41	Gemmatimonadetes	Gemmatimonadetes	AT425-EubC11_terrestrial_group	AT425-EubC11_terrestrial_group_unclassified	AT425-EubC11_terrestrial_group_unclassified	0	0	40	1	0	0	0	0
Otu0364	40	Proteobacteria	Alphaproteobacteria	Rhodobacterales	Rhodobacteraceae	Rubellimicrobium	38	1	0	0	0	0	1	0
Otu0365	40	Chloroflexi	Chloroflexia	Kallotenuales	AKIW781	AKIW781_unclassified	33	0	3	0	3	0	0	1
Otu0366	40	Planctomycetes	Phycisphaerae	WD2101_soil_group	WD2101_soil_group_unclassified	WD2101_soil_group_unclassified	0	0	6	0	4	0	30	0
Otu0367	40	Chloroflexi	Chloroflexia	Kallotenuales	Kallotenuales_unclassified	Kallotenuales_unclassified	0	0	0	0	0	40	0	0
Otu0368	40	Bacteroidetes	Sphingobacteriia	Sphingobacteriales	Chitinophagaceae	Segetibacter	0	0	0	14	0	0	12	2
Otu0369	40	Bacteria_unclassified	Bacteria_unclassified	Bacteria_unclassified	Bacteria_unclassified	Bacteria_unclassified	0	0	0	40	0	0	0	0
Otu0370	39	Proteobacteria	Alphaproteobacteria	Rhizobiales	Methylobacteriaceae	Microvirga	0	0	38	0	1	0	0	0
Otu0371	39	Chloroflexi	Thermomicrobia	JG30-KF-CM45	JG30-KF-CM45_unclassified	JG30-KF-CM45_unclassified	23	0	12	0	1	0	3	0
Otu0372	39	Planctomycetes	Planctomycetacia	Planctomycetales	Planctomycetaceae	Planctomycetaceae_unclassified	6	0	26	0	6	0	1	0
Otu0373	38	Proteobacteria	Alphaproteobacteria	Rhodospirillales	Rhodospirillales_Incertae_Sedis	Candidatus_Alysiosphaera	6	0	21	0	8	3	0	0
Otu0374	38	Deinococcus-Thermus	Deinococci	Deinococcales	Deinococcaceae	Deinococcus	0	0	0	28	0	4	6	0
Otu0375	38	Proteobacteria	Alphaproteobacteria	Rhodobacterales	Rhodobacteraceae	Rubellimicrobium	0	0	30	0	8	0	0	0
Otu0376	38	Chloroflexi	Chloroflexia	Kallotenuales	AKIW781	AKIW781_unclassified	0	0	0	0	0	38	0	0
Otu0377	38	Bacteroidetes	Cytophagia	Cytophagales	Cytophagaceae	Spirosoma	0	8	0	0	12	0	0	18
Otu0378	38	Chloroflexi	Chloroflexia	Kallotenuales	AKIW781	AKIW781_unclassified	0	5	0	8	0	0	0	25
Otu0379	38	Bacteria_unclassified	Bacteria_unclassified	Bacteria_unclassified	Bacteria_unclassified	Bacteria_unclassified	31	1	4	0	0	0	0	2
Otu0380	38	Planctomycetes	Phycisphaerae	WD2101_soil_group	WD2101_soil_group_unclassified	WD2101_soil_group_unclassified	11	1	3	0	0	0	13	10
Otu0381	38	Actinobacteria	Thermoleophilia	Solirubrobacterales	Solirubrobacterales_unclassified	Solirubrobacterales_unclassified	14	1	8	0	5	10	0	0
Otu0382	38	Bacteroidetes	Cytophagia	Cytophagales	Cytophagaceae	Hymenobacter	0	13	0	0	2	0	0	23
Otu0383	38	Proteobacteria	Alphaproteobacteria	Alphaproteobacteria_unclassified	Alphaproteobacteria_unclassified	Alphaproteobacteria_unclassified	29	0	5	0	4	0	0	0
Otu0384	38	Actinobacteria	Actinobacteria	Propionibacteriales	Nocardioidaceae	Marmoricola	9	0	22	0	7	0	0	0
Otu0385	37	Chloroflexi	Chloroflexia	Kallotenuales	AKIW781	AKIW781_unclassified	0	0	0	0	8	0	29	0
Otu0386	37	Proteobacteria	Alphaproteobacteria	Rhizobiales	Bradyrhizobiaceae	Rhodopseudomonas	0	4	0	0	1	0	24	8
Otu0387	37	Acidobacteria	Acidobacteria	Subgroup_6	Subgroup_6_unclassified	Subgroup_6_unclassified	22	0	6	0	5	0	4	0
Otu0388	37	Bacteroidetes	Cytophagia	Cytophagales	Cytophagaceae	Hymenobacter	0	2	0	4	0	0	13	18
Otu0389	37	Bacteroidetes	Cytophagia	Cytophagales	Cytophagaceae	Spirosoma	0	2	8	0	3	0	7	17
Otu0390	36	Chloroflexi	Chloroflexi_unclassified	Chloroflexi_unclassified	Chloroflexi_unclassified	Chloroflexi_unclassified	0	1	0	33	0	1	0	0
Otu0391	36	Gemmatimonadetes	Gemmatimonadetes	Gemmatimonadales	Gemmatimonadaceae	Gemmatimonadaceae_unclassified	0	0	0	36	0	0	0	0
Otu0392	36	Bacteroidetes	Cytophagia	Cytophagales	Cytophagaceae	Adhaeribacter	5	0	9	0	11	9	2	0
Otu0393	36	Proteobacteria	Alphaproteobacteria	Sphingomonadales	Sphingomonadales_unclassified	Sphingomonadales_unclassified	0	0	24	0	12	0	0	0
Otu0394	35	Firmicutes	Clostridia	Clostridiales	Ruminococcaceae	Ruminococcus_2	0	0	0	9	0	16	9	1
Otu0395	35	Bacteroidetes	Bacteroidia	Bacteroidales	Bacteroidaceae	Bacteroides	0	0	0	3	0	10	17	5
Otu0396	35	Planctomycetes	Planctomycetacia	Planctomycetales	Planctomycetaceae	Singulisphaera	10	0	0	0	0	0	25	0
Otu0397	35	Acidobacteria	Acidobacteria	Subgroup_6	Subgroup_6_unclassified	Subgroup_6_unclassified	24	0	6	0	0	0	5	0
Otu0398	35	Chloroflexi	TK10	TK10_unclassified	TK10_unclassified	TK10_unclassified	17	0	4	0	6	0	1	7
Otu0399	34	Armatimonadetes	Armatimonadia	Armatimonadales	Armatimonadales_unclassified	Armatimonadales_unclassified	0	0	0	10	0	0	4	3
Otu0400	34	Planctomycetes	Planctomycetacia	Planctomycetales	Planctomycetaceae	Gemmata	1	0	0	0	33	0	0	0
Otu0401	34	Actinobacteria	Thermoleophilia	Solirubrobacterales	Patulibacteraceae	Patulibacter	8	0	1	0	25	0	0	0
Otu0402	34	Planctomycetes	Planctomycetacia	Planctomycetales	Planctomycetaceae	Gemmata	0	4	0	0	0	0	0	30
Otu0403	34	Cyanobacteria	Cyanobacteria	SubsectionIII	FamilyI	FamilyI_unclassified	0	7	0	0	17	0	6	4
Otu0404	34	Proteobacteria	Alphaproteobacteria	Sphingomonadales	Sphingomonadales_unclassified	Sphingomonadales_unclassified	0	0	1	0	3	0	29	1
Otu0405	33	Acidobacteria	Acidobacteria	Subgroup_4	RB41	RB41_unclassified	7	1	10	0	7	8	0	0
Otu0406	33	Planctomycetes	Planctomycetacia	Planctomycetales	Planctomycetaceae	Gemmata	0	0	18	1	11	0	0	3
Otu0407	33	Proteobacteria	Deltaproteobacteria	Myxococcales	Polyangiaceae	Polyangiaceae_unclassified	2	0	29	0	2	0	0	0
Otu0408	32	Proteobacteria	Alphaproteobacteria	Sphingomonadales	Sphingomonadaceae	Sphingomonadaceae_unclassified	0	5	2	22	0	0	0	1
Otu0409	32	Proteobacteria	Deltaproteobacteria	Myxococcales	Nannocystaceae	Nannocystis	27	0	0	0	0	0	5	0
Otu0410	31	Planctomycetes	Planctomycetacia	Planctomycetales	Planctomycetaceae	Singulisphaera	2	0	0	1	0	0	27	1
Otu0411	31	Proteobacteria	Alphaproteobacteria	Rhodospirillales	Rhodospirillales_unclassified	Rhodospirillales_unclassified	21	0	10	0	0	0	0	0
Otu0412	31	Chloroflexi	Chloroflexi_unclassified	Chloroflexi_unclassified	Chloroflexi_unclassified	Chloroflexi_unclassified	11	0	13	2	2	0	2	1
Otu0413	31	Chloroflexi	Chloroflexia	Kallotenuales	AKIW781	AKIW781_unclassified	0	0	2	0	29	0	0	0
Otu0414	31	Verrucomicrobia	Spartobacteria	Chthoniobacterales	Chthoniobacteraceae	Chthoniobacter	0	0	0	0	3	0	28	0
Otu0415	31	Proteobacteria	Alphaproteobacteria	Rhodospirillales	Acetobacteraceae	Craurococcus	0	0	0	0	0	31	0	0
Otu0416	30	Proteobacteria	Alphaproteobacteria	Sphingomonadales	Sphingomonadaceae	Sphingomonas	11	0	9	0	3	0	7	0
Otu0417	30	Actinobacteria	Acidimicrobiia	Acidimicrobiales	Acidimicrobiales_unclassified	Acidimicrobiales_unclassified	8	0	0	13	8	0	1	0
Otu0418	29	Proteobacteria	Alphaproteobacteria	Rhizobiales	Phyllobacteriaceae	Aliihoeflea	28	1	0	0	0	0	0	0
Otu0419	29	Actinobacteria	Thermoleophilia	Gaiellales	Gaiellales_unclassified	Gaiellales_unclassified	0	0	0	1	2	0	8	13
Otu0420	29	Cyanobacteria	Cyanobacteria	Cyanobacteria_unclassified	Cyanobacteria_unclassified	Cyanobacteria_unclassified	0	4	0	0	2	0	0	23
Otu0421	29	Planctomycetes	Planctomycetes_unclassified	Planctomycetes_unclassified	Planctomycetes_unclassified	Planctomycetes_unclassified	25	0	4	0	0	0	0	0
Otu0422	29	Bacteroidetes	Cytophagia	Cytophagales	Cytophagaceae	Cytophagaceae_unclassified	0	0	0	0	0	0	29	0
Otu0423	29	Bacteroidetes	Sphingobacteriia	Sphingobacteriales	Chitinophagaceae	Segetibacter	1	0	1	9	2	12	0	4
Otu0424	29	Actinobacteria	Thermoleophilia	Solirubrobacterales	Solirubrobacterales_unclassified	Solirubrobacterales_unclassified	0	0	17	0	0	12	0	0
Otu0425	29	Acidobacteria	Acidobacteria	Subgroup_3	Unknown_Family	Bryobacter	0	0	0	0	0	0	29	0
Otu0426	28	Planctomycetes	Planctomycetacia	Planctomycetales	Planctomycetaceae	Gemmata	28	0	0	0	0	0	0	0
Otu0427	28	Proteobacteria	Alphaproteobacteria	Sphingomonadales	Sphingomonadales_unclassified	Sphingomonadales_unclassified	25	0	1	0	0	0	2	0
Otu0428	27	Acidobacteria	Acidobacteria	Subgroup_3	Unknown_Family	Bryobacter	0	0	0	4	0	0	13	0
Otu0429	27	Firmicutes	Clostridia	Clostridiales	Ruminococcaceae	Ruminococcaceae_UCG-005	0	0	0	18	0	0	5	4
Otu0430	27	Bacteroidetes	Sphingobacteriia	Sphingobacteriales	Chitinophagaceae	Segetibacter	0	0	10	10	5	0	2	0
Otu0431	27	Proteobacteria	Alphaproteobacteria	Sphingomonadales	Sphingomonadales_unclassified	Sphingomonadales_unclassified	0	0	1	14	6	4	0	2
Otu0432	27	Proteobacteria	Alphaproteobacteria	Rhodospirillales	Acetobacteraceae	Craurococcus	0	1	10	0	0	16	0	0
Otu0433	27	Planctomycetes	Planctomycetacia	Planctomycetales	Planctomycetaceae	Gemmata	24	0	3	0	0	0	0	0
Otu0434	27	Verrucomicrobia	Verrucomicrobia_unclassified	Verrucomicrobia_unclassified	Verrucomicrobia_unclassified	Verrucomicrobia_unclassified	0	8	0	0	0	0	0	19
Otu0435	27	Planctomycetes	Phycisphaerae	WD2101_soil_group	WD2101_soil_group_unclassified	WD2101_soil_group_unclassified	1	0	16	0	8	0	2	0
Otu0436	26	Chloroflexi	Chloroflexia	Kallotenuales	AKIW781	AKIW781_unclassified	0	0	0	0	0	0	0	0
Otu0437	26	Proteobacteria	Alphaproteobacteria	Rhizobiales	Phyllobacteriaceae	Mesorhizobium	22	0	1	0	0	0	3	0
Otu0438	26	Proteobacteria	Alphaproteobacteria	Rhodobacterales	Rhodobacteraceae	Rubellimicrobium	14	0	0	0	4	0	3	5
Otu0439	26	Armatimonadetes	Armatimonadetes_unclassified	Armatimonadetes_unclassified	Armatimonadetes_unclassified	Armatimonadetes_unclassified	0	0	0	12	0	0	2	0
Otu0440	26	Planctomycetes	Phycisphaerae	WD2101_soil_group	WD2101_soil_group_unclassified	WD2101_soil_group_unclassified	5	0	16	4	1	0	0	0
Otu0441	26	Acidobacteria	Acidobacteria	Subgroup_4	RB41	RB41_unclassified	0	3	0	10	0	0	0	13
Otu0442	26	Bacteria_unclassified	Bacteria_unclassified	Bacteria_unclassified	Bacteria_unclassified	Bacteria_unclassified	0	0	0	26	0	0	0	0
Otu0443	26	Proteobacteria	Alphaproteobacteria	Rhizobiales	JG34-KF-361	JG34-KF-361_unclassified	7	0	16	0	3	0	0	0
Otu0444	26	Planctomycetes	Phycisphaerae	WD2101_soil_group	WD2101_soil_group_unclassified	WD2101_soil_group_unclassified	26	0	0	0	0	0	0	0
Otu0445	26	Actinobacteria	Acidimicrobiia	Acidimicrobiales	Iamiaceae	Iamia	14	0	6	0	4	0	2	0
Otu0446	26	Chloroflexi	Chloroflexia	Kallotenuales	Kallotenuales_unclassified	Kallotenuales_unclassified	0	0	0	26	0	0	0	0
Otu0447	26	Bacteroidetes	Cytophagia	Cytophagales	Cytophagaceae	Adhaeribacter	0	0	8	3	4	6	5	0
Otu0448	26	Planctomycetes	Phycisphaerae	WD2101_soil_group	WD2101_soil_group_unclassified	WD2101_soil_group_unclassified	23	0	3	0	0	0	0	0
Otu0449	25	Chloroflexi	KD4-96	KD4-96_unclassified	KD4-96_unclassified	KD4-96_unclassified	5	0	4	3	10	0	0	3
Otu0450	25	Proteobacteria	Alphaproteobacteria	Rhodospirillales	Acetobacteraceae	Acetobacteraceae_unclassified	0	0	25	0	0	0	0	0
Otu0451	25	Armatimonadetes	Armatimonadia	Armatimonadales	Armatimonadales_unclassified	Armatimonadales_unclassified	0	11	0	0	0	0	12	2
Otu0452	24	Acidobacteria	Acidobacteria	Subgroup_4	Unknown_Family	Blastocatella	8	0	3	0	13	0	0	0
Otu0453	24	Chloroflexi	Ktedonobacteria	C0119	C0119_unclassified	C0119_unclassified	1	0	5	11	0	0	0	0
Otu0454	24	Proteobacteria	Alphaproteobacteria	Rhizobiales	Methylobacteriaceae	Methylobacterium	0	10	0	0	0	0	0	14
Otu0455	24	Chloroflexi	Chloroflexia	Chloroflexales	Roseiflexaceae	Roseiflexus	0	0	1	0	1	0	22	0
Otu0456	24	Proteobacteria	Betaproteobacteria	TRA3-20	TRA3-20_unclassified	TRA3-20_unclassified	14	0	5	2	0	0	0	3
Otu0457	24	Deinococcus-Thermus	Deinococci	Deinococcales	Deinococcaceae	Deinococcus	0	11	0	0	0	0	8	5
Otu0458	24	Bacteroidetes	Sphingobacteriia	Sphingobacteriales	Chitinophagaceae	Segetibacter	1	0	8	4	7	0	4	0
Otu0459	23	Chloroflexi	Chloroflexia	Kallotenuales	AKIW781	AKIW781_unclassified	9	0	14	0	0	0	0	0
Otu0460	23	Proteobacteria	Alphaproteobacteria	Rhizobiales	Hyphomicrobiaceae	Devosia	3	0	17	0	3	0	0	0
Otu0461	23	Bacteroidetes	Sphingobacteriia	Sphingobacteriales	Chitinophagaceae	Segetibacter	2	0	8	0	12	0	0	1
Otu0462	23	Planctomycetes	Phycisphaerae	WD2101_soil_group	WD2101_soil_group_unclassified	WD2101_soil_group_unclassified	0	5	0	0	0	0	0	18
Otu0463	23	Actinobacteria	Actinobacteria	Pseudonocardiales	Pseudonocardiaceae	Pseudonocardia	6	0	14	0	3	0	0	0
Otu0464	23	Bacteria_unclassified	Bacteria_unclassified	Bacteria_unclassified	Bacteria_unclassified	Bacteria_unclassified	0	0	0	23	0	0	0	0
Otu0465	22	Proteobacteria	Alphaproteobacteria	Rhodobacterales	Rhodobacteraceae	Rubellimicrobium	0	0	2	11	2	7	0	0
Otu0466	22	Proteobacteria	Alphaproteobacteria	Sphingomonadales	Sphingomonadaceae	Polymorphobacter	1	0	0	0	0	0	21	0
Otu0467	22	Armatimonadetes	Armatimonadetes_unclassified	Armatimonadetes_unclassified	Armatimonadetes_unclassified	Armatimonadetes_unclassified	0	0	0	20	0	0	2	0
Otu0468	22	Proteobacteria	Alphaproteobacteria	Sphingomonadales	Sphingomonadaceae	Sphingomonas	0	4	0	0	0	0	17	1
Otu0469	22	Actinobacteria	Actinobacteria	Frankiales	Geodermatophilaceae	Blastococcus	15	0	5	0	0	2	0	0
Otu0470	22	Armatimonadetes	Armatimonadia	Armatimonadales	Armatimonadales_unclassified	Armatimonadales_unclassified	0	8	0	9	0	0	0	5
Otu0471	22	Proteobacteria	Deltaproteobacteria	Myxococcales	Polyangiaceae	Sorangium	0	15	2	0	0	0	1	4
Otu0472	22	Bacteroidetes	Cytophagia	Cytophagales	Cytophagaceae	Hymenobacter	0	0	0	20	0	2	0	0
Otu0473	22	Armatimonadetes	Armatimonadetes_unclassified	Armatimonadetes_unclassified	Armatimonadetes_unclassified	Armatimonadetes_unclassified	0	0	0	20	0	0	2	0
Otu0474	22	Actinobacteria	Thermoleophilia	Solirubrobacterales	Solirubrobacteraceae	Solirubrobacter	0	0	7	0	0	15	0	0
Otu0475	22	Gemmatimonadetes	Gemmatimonadetes	Gemmatimonadales	Gemmatimonadaceae	Gemmatimonadaceae_unclassified	0	0	2	0	4	0	16	0
Otu0476	22	Bacteroidetes	Sphingobacteriia	Sphingobacteriales	Chitinophagaceae	Chitinophagaceae_unclassified	0	0	0	22	0	0	0	0
Otu0477	22	Planctomycetes	Planctomycetacia	Planctomycetales	Planctomycetaceae	Planctomycetaceae_unclassified	17	0	5	0	0	0	0	0
Otu0478	22	Firmicutes	Clostridia	Clostridiales	Ruminococcaceae	Ruminococcus_1	0	0	0	4	0	10	4	4
Otu0479	22	Proteobacteria	Alphaproteobacteria	Sphingomonadales	Sphingomonadaceae	Sphingomonas	8	0	0	0	0	0	14	0
Otu0480	22	Chloroflexi	Chloroflexia	Kallotenuales	Kallotenuales_unclassified	Kallotenuales_unclassified	0	0	0	0	0	22	0	0
Otu0481	22	Proteobacteria	Alphaproteobacteria	Rhizobiales	Rhizobiales_unclassified	Rhizobiales_unclassified	0	0	0	14	0	0	4	3
Otu0482	22	Planctomycetes	Phycisphaerae	WD2101_soil_group	WD2101_soil_group_unclassified	WD2101_soil_group_unclassified	0	0	0	0	22	0	0	0
Otu0483	22	Cyanobacteria	Cyanobacteria	SubsectionIV	FamilyI	FamilyI_unclassified	0	0	0	0	0	0	22	0
Otu0484	21	SHA-109	SHA-109_unclassified	SHA-109_unclassified	SHA-109_unclassified	SHA-109_unclassified	6	0	0	0	15	0	0	0
Otu0485	21	Proteobacteria	Alphaproteobacteria	Rhizobiales	Phyllobacteriaceae	Aminobacter	0	1	0	0	0	0	20	0
Otu0486	21	Gemmatimonadetes	Gemmatimonadetes	Gemmatimonadales	Gemmatimonadaceae	Gemmatimonadaceae_unclassified	0	0	0	18	0	0	1	2
Otu0487	21	Deinococcus-Thermus	Deinococci	Deinococcales	Deinococcaceae	Deinococcus	0	0	0	17	0	4	0	0
Otu0488	21	Armatimonadetes	Armatimonadetes_unclassified	Armatimonadetes_unclassified	Armatimonadetes_unclassified	Armatimonadetes_unclassified	0	9	3	6	0	0	0	3
Otu0489	21	Proteobacteria	Alphaproteobacteria	Rhizobiales	Rhizobiales_unclassified	Rhizobiales_unclassified	0	0	0	20	0	1	0	0
Otu0490	21	Bacteroidetes	Sphingobacteriia	Sphingobacteriales	Chitinophagaceae	Flavisolibacter	2	1	5	0	1	1	7	4
Otu0491	21	Bacteria_unclassified	Bacteria_unclassified	Bacteria_unclassified	Bacteria_unclassified	Bacteria_unclassified	0	0	4	0	17	0	0	0
Otu0492	21	Chloroflexi	Thermomicrobia	Thermomicrobia_unclassified	Thermomicrobia_unclassified	Thermomicrobia_unclassified	0	0	0	16	0	0	0	0
Otu0493	21	Firmicutes	Clostridia	Clostridiales	Lachnospiraceae	Lachnospiraceae_NK4A136_group	0	0	0	0	0	0	0	21
Otu0494	21	Verrucomicrobia	Spartobacteria	Chthoniobacterales	Chthoniobacteraceae	Chthoniobacter	0	0	20	0	0	0	1	0
Otu0495	21	Actinobacteria	Actinobacteria	Frankiales	Frankiaceae	Jatrophihabitans	0	0	0	1	0	0	20	0
Otu0496	21	Bacteroidetes	Bacteroidetes_unclassified	Bacteroidetes_unclassified	Bacteroidetes_unclassified	Bacteroidetes_unclassified	0	0	0	0	0	0	21	0
Otu0497	21	Chloroflexi	Chloroflexia	Kallotenuales	AKIW781	AKIW781_unclassified	11	0	10	0	0	0	0	0
Otu0498	21	Actinobacteria	Actinobacteria	Actinobacteria_unclassified	Actinobacteria_unclassified	Actinobacteria_unclassified	4	0	4	0	7	0	0	6
Otu0499	21	Planctomycetes	Phycisphaerae	WD2101_soil_group	WD2101_soil_group_unclassified	WD2101_soil_group_unclassified	0	0	21	0	0	0	0	0
Otu0500	20	Planctomycetes	Planctomycetacia	Planctomycetales	Planctomycetaceae	Gemmata	0	0	11	0	9	0	0	0
Otu0501	20	Proteobacteria	Alphaproteobacteria	Rhodospirillales	Rhodospirillales_Incertae_Sedis	Geminicoccus	13	0	5	0	2	0	0	0
Otu0502	20	Planctomycetes	Planctomycetacia	Planctomycetales	Planctomycetaceae	Gemmata	4	0	0	0	3	0	0	13
Otu0503	20	Acidobacteria	Acidobacteria	Subgroup_4	11-24-017	11-24_unclassified	0	0	20	0	0	0	0	0
Otu0504	20	Proteobacteria	Alphaproteobacteria	Rhodospirillales	Acetobacteraceae	Acetobacteraceae_unclassified	0	0	0	6	0	0	0	0
Otu0505	20	Bacteroidetes	Cytophagia	Cytophagales	Cytophagaceae	Hymenobacter	0	1	0	17	0	0	0	2
Otu0506	20	Proteobacteria	Deltaproteobacteria	Myxococcales	Myxococcales_unclassified	Myxococcales_unclassified	0	0	2	0	0	0	16	2
Otu0507	20	Chloroflexi	Thermomicrobia	JG30-KF-CM45	JG30-KF-CM45_unclassified	JG30-KF-CM45_unclassified	1	0	1	0	0	18	0	0
Otu0508	20	Planctomycetes	Planctomycetacia	Planctomycetales	Planctomycetaceae	Gemmata	10	0	0	0	0	0	10	0
Otu0509	20	Proteobacteria	Alphaproteobacteria	Rhodospirillales	Acetobacteraceae	Craurococcus	0	6	0	5	1	3	0	5
Otu0510	19	Actinobacteria	Rubrobacteria	Rubrobacterales	Rubrobacteriaceae	Rubrobacter	9	0	9	0	1	0	0	0
Otu0511	19	Chloroflexi	Chloroflexia	Kallotenuales	Kallotenuales_unclassified	Kallotenuales_unclassified	0	0	0	0	0	19	0	0
Otu0512	19	Bacteria_unclassified	Bacteria_unclassified	Bacteria_unclassified	Bacteria_unclassified	Bacteria_unclassified	13	0	6	0	0	0	0	0
Otu0513	19	Bacteroidetes	Bacteroidetes_unclassified	Bacteroidetes_unclassified	Bacteroidetes_unclassified	Bacteroidetes_unclassified	0	0	0	0	0	0	19	0
Otu0514	19	Proteobacteria	Betaproteobacteria	Burkholderiales	Burkholderiaceae	Lautropia	12	0	4	0	3	0	0	0
Otu0515	19	Acidobacteria	Acidobacteria	Subgroup_3	Unknown_Family	Bryobacter	13	0	6	0	0	0	0	0
Otu0516	19	Cyanobacteria	Cyanobacteria	SubsectionIV	FamilyI	Nostoc	1	0	0	1	12	1	4	0
Otu0517	19	Proteobacteria	Deltaproteobacteria	Myxococcales	Myxococcales_unclassified	Myxococcales_unclassified	0	0	0	0	0	0	19	0
Otu0518	19	Actinobacteria	Actinobacteria	Propionibacteriales	Nocardioidaceae	Nocardioides	3	0	0	0	3	0	13	0
Otu0519	19	Deinococcus-Thermus	Deinococci	Deinococcales	Deinococcaceae	Deinococcus	0	11	0	0	0	0	0	8
Otu0520	18	Proteobacteria	Alphaproteobacteria	Rhizobiales	Rhizobiales_unclassified	Rhizobiales_unclassified	0	0	4	0	0	14	0	0
Otu0521	18	Cyanobacteria	Cyanobacteria	SubsectionII	FamilyII	Chroococcidiopsis	0	0	0	0	18	0	0	0
Otu0522	18	Planctomycetes	Planctomycetacia	Planctomycetales	Planctomycetaceae	Singulisphaera	0	0	2	0	0	0	16	0
Otu0523	18	Chloroflexi	Chloroflexia	Kallotenuales	AKIW781	AKIW781_unclassified	2	0	16	0	0	0	0	0
Otu0524	18	Deinococcus-Thermus	Deinococci	Deinococcales	Deinococcaceae	Deinococcus	0	1	0	9	0	8	0	0
Otu0525	18	Planctomycetes	Planctomycetes_unclassified	Planctomycetes_unclassified	Planctomycetes_unclassified	Planctomycetes_unclassified	18	0	0	0	0	0	0	0
Otu0526	18	Proteobacteria	Alphaproteobacteria	Rhodospirillales	Acetobacteraceae	Craurococcus	0	0	0	0	0	18	0	0
Otu0527	18	Planctomycetes	Phycisphaerae	WD2101_soil_group	WD2101_soil_group_unclassified	WD2101_soil_group_unclassified	0	0	17	0	0	0	1	0
Otu0528	18	Bacteroidetes	Cytophagia	Cytophagales	Cytophagaceae	Spirosoma	1	0	1	0	16	0	0	0
Otu0529	18	Proteobacteria	Alphaproteobacteria	Rickettsiales	Rickettsiales_Incertae_Sedis	Constrictibacter	7	0	11	0	0	0	0	0
Otu0530	18	Chloroflexi	Chloroflexia	Kallotenuales	AKIW781	AKIW781_unclassified	7	0	6	0	5	0	0	0
Otu0531	18	Proteobacteria	Alphaproteobacteria	Rhodospirillales	Rhodospirillaceae	Skermanella	2	2	0	1	12	0	1	0
Otu0532	18	Chloroflexi	Ktedonobacteria	C0119	C0119_unclassified	C0119_unclassified	0	4	0	0	0	0	0	14
Otu0533	18	Bacteria_unclassified	Bacteria_unclassified	Bacteria_unclassified	Bacteria_unclassified	Bacteria_unclassified	12	0	6	0	0	0	0	0
Otu0534	18	Verrucomicrobia	Spartobacteria	Chthoniobacterales	Chthoniobacteraceae	Chthoniobacter	1	0	5	0	12	0	0	0
Otu0535	18	Actinobacteria	Actinobacteria	Frankiales	Geodermatophilaceae	Geodermatophilaceae_unclassified	0	0	1	1	0	16	0	0
Otu0536	18	Bacteroidetes	Cytophagia	Cytophagales	Cytophagaceae	Hymenobacter	0	5	0	5	0	0	8	0
Otu0537	18	Planctomycetes	Phycisphaerae	WD2101_soil_group	WD2101_soil_group_unclassified	WD2101_soil_group_unclassified	0	0	0	0	0	0	18	0
Otu0538	18	Actinobacteria	Thermoleophilia	Solirubrobacterales	Solirubrobacterales_unclassified	Solirubrobacterales_unclassified	0	0	3	5	6	0	4	0
Otu0539	18	Proteobacteria	Alphaproteobacteria	Rhodospirillales	Acetobacteraceae	Acetobacteraceae_unclassified	1	0	6	0	5	0	6	0
Otu0540	17	Chloroflexi	Thermomicrobia	JG30-KF-CM45	JG30-KF-CM45_unclassified	JG30-KF-CM45_unclassified	2	0	3	0	0	12	0	0
Otu0541	17	Proteobacteria	Alphaproteobacteria	Rhodospirillales	Acetobacteraceae	Acidisphaera	0	6	0	5	0	0	0	6
Otu0542	17	Cyanobacteria	Cyanobacteria	SubsectionI	FamilyI	Synechococcus	0	0	0	0	0	8	7	2
Otu0543	17	Gemmatimonadetes	Gemmatimonadetes	Gemmatimonadetes_unclassified	Gemmatimonadetes_unclassified	Gemmatimonadetes_unclassified	0	4	0	2	0	0	1	9
Otu0544	17	Gemmatimonadetes	Gemmatimonadetes	Gemmatimonadales	Gemmatimonadaceae	Gemmatimonadaceae_unclassified	0	0	0	0	0	0	17	0
Otu0545	17	Proteobacteria	Deltaproteobacteria	Deltaproteobacteria_unclassified	Deltaproteobacteria_unclassified	Deltaproteobacteria_unclassified	0	4	0	6	0	0	3	4
Otu0546	17	Chloroflexi	TK10	TK10_unclassified	TK10_unclassified	TK10_unclassified	12	0	5	0	0	0	0	0
Otu0547	17	Planctomycetes	Phycisphaerae	WD2101_soil_group	WD2101_soil_group_unclassified	WD2101_soil_group_unclassified	5	0	8	0	3	0	1	0
Otu0548	17	Bacteroidetes	Bacteroidetes_unclassified	Bacteroidetes_unclassified	Bacteroidetes_unclassified	Bacteroidetes_unclassified	0	0	0	0	1	0	16	0
Otu0549	17	Cyanobacteria	Cyanobacteria	SubsectionIII	FamilyI	FamilyI_unclassified	0	0	0	0	0	0	17	0
Otu0550	17	Proteobacteria	Gammaproteobacteria	Gammaproteobacteria_unclassified	Gammaproteobacteria_unclassified	Gammaproteobacteria_unclassified	10	0	6	0	1	0	0	0
Otu0551	17	Chloroflexi	Chloroflexia	Kallotenuales	AKIW781	AKIW781_unclassified	0	0	0	11	1	5	0	0
Otu0552	17	Verrucomicrobia	Spartobacteria	Chthoniobacterales	DA101_soil_group	DA101_soil_group_unclassified	1	0	0	10	1	0	3	2
Otu0553	17	Cyanobacteria	Cyanobacteria	SubsectionIII	FamilyI	FamilyI_unclassified	0	6	0	0	0	0	0	11
Otu0554	16	Bacteroidetes	Cytophagia	Cytophagales	Cytophagaceae	Hymenobacter	13	0	2	0	1	0	0	0
Otu0555	16	Chloroflexi	Chloroflexia	Kallotenuales	AKIW781	AKIW781_unclassified	0	0	0	0	0	0	0	0
Otu0556	16	Bacteria_unclassified	Bacteria_unclassified	Bacteria_unclassified	Bacteria_unclassified	Bacteria_unclassified	0	0	16	0	0	0	0	0
Otu0557	16	Bacteria_unclassified	Bacteria_unclassified	Bacteria_unclassified	Bacteria_unclassified	Bacteria_unclassified	2	2	2	5	0	0	2	3
Otu0558	16	Chloroflexi	Chloroflexia	Kallotenuales	AKIW781	AKIW781_unclassified	0	3	8	0	3	0	2	0
Otu0559	16	Armatimonadetes	Armatimonadia	Armatimonadales	Armatimonadales_unclassified	Armatimonadales_unclassified	1	1	2	4	0	2	6	0
Otu0560	16	Cyanobacteria	Cyanobacteria	Cyanobacteria_unclassified	Cyanobacteria_unclassified	Cyanobacteria_unclassified	0	0	0	0	0	0	16	0
Otu0561	16	Acidobacteria	Acidobacteria	Subgroup_3	Subgroup_3_unclassified	Subgroup_3_unclassified	0	0	0	0	0	0	0	0
Otu0562	16	Cyanobacteria	Cyanobacteria	Cyanobacteria_unclassified	Cyanobacteria_unclassified	Cyanobacteria_unclassified	0	8	5	0	0	0	0	3
Otu0563	16	Planctomycetes	Planctomycetacia	Planctomycetales	Planctomycetaceae	Planctomycetaceae_unclassified	0	0	15	0	0	0	1	0
Otu0564	16	Proteobacteria	Deltaproteobacteria	Myxococcales	Polyangiaceae	Polyangiaceae_unclassified	0	0	0	0	0	0	16	0
Otu0565	16	Gemmatimonadetes	Gemmatimonadetes	AT425-EubC11_terrestrial_group	AT425-EubC11_terrestrial_group_unclassified	AT425-EubC11_terrestrial_group_unclassified	14	0	2	0	0	0	0	0
Otu0566	16	Bacteria_unclassified	Bacteria_unclassified	Bacteria_unclassified	Bacteria_unclassified	Bacteria_unclassified	2	0	4	0	10	0	0	0
Otu0567	16	Acidobacteria	Acidobacteria	Subgroup_6	Subgroup_6_unclassified	Subgroup_6_unclassified	10	0	0	0	6	0	0	0
Otu0568	16	Bacteroidetes	Sphingobacteriia	Sphingobacteriales	Chitinophagaceae	Flavisolibacter	0	0	0	8	0	0	8	0
Otu0569	16	Bacteria_unclassified	Bacteria_unclassified	Bacteria_unclassified	Bacteria_unclassified	Bacteria_unclassified	0	0	0	0	0	16	0	0
Otu0570	16	Planctomycetes	Phycisphaerae	WD2101_soil_group	WD2101_soil_group_unclassified	WD2101_soil_group_unclassified	0	0	0	0	16	0	0	0
Otu0571	16	Gemmatimonadetes	Gemmatimonadetes	Gemmatimonadales	Gemmatimonadaceae	Gemmatimonadaceae_unclassified	0	0	15	0	1	0	0	0
Otu0572	16	Chloroflexi	KD4-96	KD4-96_unclassified	KD4-96_unclassified	KD4-96_unclassified	10	0	4	0	2	0	0	0
Otu0573	15	Bacteroidetes	Cytophagia	Cytophagales	Cytophagaceae	Hymenobacter	0	5	0	0	10	0	0	0
Otu0574	15	Planctomycetes	Planctomycetes_unclassified	Planctomycetes_unclassified	Planctomycetes_unclassified	Planctomycetes_unclassified	0	3	0	0	0	0	0	12
Otu0575	15	Actinobacteria	Actinobacteria	Propionibacteriales	Nocardioidaceae	Marmoricola	7	0	4	0	3	0	1	0
Otu0576	15	Proteobacteria	Gammaproteobacteria	Enterobacteriales	Enterobacteriaceae	Escherichia-Shigella	0	0	0	0	0	7	8	0
Otu0577	15	Proteobacteria	Alphaproteobacteria	Rhodospirillales	Acetobacteraceae	Acidicaldus	0	0	2	0	0	0	3	0
Otu0578	15	Chloroflexi	Chloroflexia	Kallotenuales	Kallotenuales_unclassified	Kallotenuales_unclassified	0	0	0	0	0	0	0	0
Otu0579	15	Proteobacteria	Alphaproteobacteria	Rhizobiales	Rhizobiales_unclassified	Rhizobiales_unclassified	0	0	0	15	0	0	0	0
Otu0580	15	Chloroflexi	Chloroflexia	Kallotenuales	AKIW781	AKIW781_unclassified	5	0	4	0	6	0	0	0
Otu0581	15	Bacteria_unclassified	Bacteria_unclassified	Bacteria_unclassified	Bacteria_unclassified	Bacteria_unclassified	0	0	0	0	0	0	0	0
Otu0582	15	Acidobacteria	Acidobacteria	Subgroup_4	RB41	RB41_unclassified	0	0	0	0	0	15	0	0
Otu0583	15	Proteobacteria	Betaproteobacteria	Burkholderiales	Comamonadaceae	Comamonadaceae_unclassified	0	0	0	0	0	4	7	1
Otu0584	15	Planctomycetes	Planctomycetacia	Planctomycetales	Planctomycetaceae	Pir4_lineage	15	0	0	0	0	0	0	0
Otu0585	15	Chloroflexi	Chloroflexia	Kallotenuales	Kallotenuales_unclassified	Kallotenuales_unclassified	0	0	0	15	0	0	0	0
Otu0586	15	Bacteria_unclassified	Bacteria_unclassified	Bacteria_unclassified	Bacteria_unclassified	Bacteria_unclassified	0	0	0	0	7	8	0	0
Otu0587	15	Gemmatimonadetes	Gemmatimonadetes	Gemmatimonadales	Gemmatimonadaceae	Gemmatimonadaceae_unclassified	4	0	4	0	7	0	0	0
Otu0588	15	Gemmatimonadetes	Gemmatimonadetes	Gemmatimonadales	Gemmatimonadaceae	Gemmatimonadaceae_unclassified	0	8	0	6	0	0	0	1
Otu0589	15	Planctomycetes	Phycisphaerae	WD2101_soil_group	WD2101_soil_group_unclassified	WD2101_soil_group_unclassified	0	0	0	0	0	0	15	0
Otu0590	15	Actinobacteria	Thermoleophilia	Solirubrobacterales	Solirubrobacterales_unclassified	Solirubrobacterales_unclassified	11	0	1	0	0	0	3	0
Otu0591	15	Actinobacteria	Thermoleophilia	Gaiellales	Gaiellaceae	Gaiella	7	0	7	1	0	0	0	0
Otu0592	15	Proteobacteria	Alphaproteobacteria	Sphingomonadales	Sphingomonadaceae	Sphingomonas	8	0	4	0	1	0	2	0
Otu0593	15	Chloroflexi	Chloroflexia	Kallotenuales	AKIW781	AKIW781_unclassified	6	0	6	0	3	0	0	0
Otu0594	14	Planctomycetes	Phycisphaerae	WD2101_soil_group	WD2101_soil_group_unclassified	WD2101_soil_group_unclassified	0	0	14	0	0	0	0	0
Otu0595	14	Bacteroidetes	Bacteroidia	Bacteroidales	Bacteroidales_S24-7_group	Bacteroidales_S24-7_group_unclassified	0	0	0	5	0	3	6	0
Otu0596	14	Gemmatimonadetes	Gemmatimonadetes	Gemmatimonadales	Gemmatimonadaceae	Gemmatimonadaceae_unclassified	0	10	0	2	0	0	0	0
Otu0597	14	Firmicutes	Clostridia	Clostridiales	Lachnospiraceae	Lachnospiraceae_unclassified	0	0	0	1	0	1	5	7
Otu0598	14	Proteobacteria	Alphaproteobacteria	Rhodospirillales	Acetobacteraceae	Acetobacteraceae_unclassified	0	1	0	2	0	0	0	0
Otu0599	14	Bacteroidetes	Cytophagia	Cytophagales	Cytophagaceae	Adhaeribacter	0	0	0	0	0	14	0	0
Otu0600	14	Planctomycetes	Planctomycetacia	Planctomycetales	Planctomycetaceae	Planctomycetaceae_unclassified	4	0	9	0	1	0	0	0
Otu0601	14	Planctomycetes	Phycisphaerae	WD2101_soil_group	WD2101_soil_group_unclassified	WD2101_soil_group_unclassified	5	3	2	4	0	0	0	0
Otu0602	14	Proteobacteria	Deltaproteobacteria	Myxococcales	Polyangiaceae	Sorangium	0	2	0	1	1	0	0	10
Otu0603	14	Cyanobacteria	Cyanobacteria	SubsectionII	FamilyII	Chroococcidiopsis	0	0	14	0	0	0	0	0
Otu0604	14	Cyanobacteria	Cyanobacteria	Cyanobacteria_unclassified	Cyanobacteria_unclassified	Cyanobacteria_unclassified	0	2	0	0	0	0	12	0
Otu0605	14	Bacteria_unclassified	Bacteria_unclassified	Bacteria_unclassified	Bacteria_unclassified	Bacteria_unclassified	0	0	0	0	2	0	0	12
Otu0606	14	Bacteroidetes	Bacteroidia	Bacteroidales	Bacteroidaceae	Bacteroides	0	0	0	9	0	0	3	2
Otu0607	14	Chloroflexi	TK10	TK10_unclassified	TK10_unclassified	TK10_unclassified	6	0	6	0	2	0	0	0
Otu0608	14	Chloroflexi	Ktedonobacteria	C0119	C0119_unclassified	C0119_unclassified	0	0	0	0	6	0	7	1
Otu0609	14	Proteobacteria	Alphaproteobacteria	Rhodospirillales	Acetobacteraceae	Acetobacteraceae_unclassified	0	0	14	0	0	0	0	0
Otu0610	14	Chloroflexi	Chloroflexia	Kallotenuales	Kallotenuales_unclassified	Kallotenuales_unclassified	6	0	8	0	0	0	0	0
Otu0611	14	Verrucomicrobia	Verrucomicrobia_unclassified	Verrucomicrobia_unclassified	Verrucomicrobia_unclassified	Verrucomicrobia_unclassified	0	0	14	0	0	0	0	0
Otu0612	14	Bacteria_unclassified	Bacteria_unclassified	Bacteria_unclassified	Bacteria_unclassified	Bacteria_unclassified	0	7	0	0	0	0	7	0
Otu0613	14	Chloroflexi	Thermomicrobia	JG30-KF-CM45	JG30-KF-CM45_unclassified	JG30-KF-CM45_unclassified	0	0	1	0	0	1	12	0
Otu0614	14	Bacteroidetes	Cytophagia	Cytophagales	Cytophagaceae	Hymenobacter	0	10	0	1	0	0	0	3
Otu0615	14	Actinobacteria	Actinobacteria	Kineosporiales	Kineosporiaceae	Kineosporiaceae_unclassified	5	0	9	0	0	0	0	0
Otu0616	14	Verrucomicrobia	Verrucomicrobia_unclassified	Verrucomicrobia_unclassified	Verrucomicrobia_unclassified	Verrucomicrobia_unclassified	0	0	0	0	0	0	14	0
Otu0617	14	Armatimonadetes	Armatimonadia	Armatimonadales	Armatimonadales_unclassified	Armatimonadales_unclassified	0	0	0	0	0	14	0	0
Otu0618	13	Planctomycetes	Planctomycetacia	Planctomycetales	Planctomycetaceae	Planctomycetaceae_unclassified	1	0	3	0	9	0	0	0
Otu0619	13	Planctomycetes	Planctomycetacia	Planctomycetales	Planctomycetaceae	Singulisphaera	0	6	0	0	0	0	0	7
Otu0620	13	Proteobacteria	Alphaproteobacteria	Rhodospirillales	Acetobacteraceae	Acetobacteraceae_unclassified	0	0	0	0	0	0	9	4
Otu0621	13	Chloroflexi	Chloroflexi_unclassified	Chloroflexi_unclassified	Chloroflexi_unclassified	Chloroflexi_unclassified	0	0	0	0	1	0	0	0
Otu0622	13	Proteobacteria	Alphaproteobacteria	Rhodospirillales	Acetobacteraceae	Acetobacteraceae_unclassified	0	2	0	0	0	0	0	11
Otu0623	13	Firmicutes	Clostridia	Clostridiales	Clostridiaceae_1	Clostridium_sensu_stricto_1	0	0	0	7	0	0	6	0
Otu0624	13	Chloroflexi	Ktedonobacteria	C0119	C0119_unclassified	C0119_unclassified	0	0	0	0	0	0	13	0
Otu0625	13	Bacteria_unclassified	Bacteria_unclassified	Bacteria_unclassified	Bacteria_unclassified	Bacteria_unclassified	0	0	0	0	0	0	0	0
Otu0626	13	Bacteroidetes	Sphingobacteriia	Sphingobacteriales	Chitinophagaceae	Chitinophagaceae_unclassified	0	0	13	0	0	0	0	0
Otu0627	13	Bacteroidetes	Sphingobacteriia	Sphingobacteriales	Chitinophagaceae	Flavitalea	11	0	2	0	0	0	0	0
Otu0628	13	Planctomycetes	Planctomycetacia	Planctomycetales	Planctomycetaceae	Singulisphaera	0	0	0	13	0	0	0	0
Otu0629	13	Bacteroidetes	Cytophagia	Cytophagales	Cytophagaceae	Spirosoma	0	0	0	0	0	0	13	0
Otu0630	13	Chloroflexi	Ardenticatenia	Ardenticatenales	Ardenticatenales_unclassified	Ardenticatenales_unclassified	1	0	3	0	9	0	0	0
Otu0631	13	Proteobacteria	Alphaproteobacteria	Rhodospirillales	Acetobacteraceae	Acetobacteraceae_unclassified	7	2	4	0	0	0	0	0
Otu0632	13	Chloroflexi	Chloroflexia	Chloroflexales	Chloroflexales_unclassified	Chloroflexales_unclassified	0	0	0	0	0	0	13	0
Otu0633	13	Proteobacteria	Alphaproteobacteria	Caulobacterales	Caulobacteraceae	Phenylobacterium	0	0	13	0	0	0	0	0
Otu0634	13	Cyanobacteria	ML635J-21	ML635J-21_unclassified	ML635J-21_unclassified	ML635J-21_unclassified	0	0	0	0	13	0	0	0
Otu0635	13	Proteobacteria	Alphaproteobacteria	Rhodospirillales	Rhodospirillales_unclassified	Rhodospirillales_unclassified	0	0	0	0	13	0	0	0
Otu0636	13	Chloroflexi	Caldilineae	Caldilineales	Caldilineaceae	Caldilineaceae_unclassified	11	0	2	0	0	0	0	0
Otu0637	13	Armatimonadetes	Armatimonadetes_unclassified	Armatimonadetes_unclassified	Armatimonadetes_unclassified	Armatimonadetes_unclassified	3	0	1	6	0	2	1	0
Otu0638	13	Bacteroidetes	Cytophagia	Cytophagales	Cytophagaceae	Spirosoma	3	0	2	0	1	0	0	7
Otu0639	13	Bacteroidetes	Cytophagia	Cytophagales	Cytophagaceae	Hymenobacter	0	0	0	5	4	0	4	0
Otu0640	13	Bacteroidetes	Cytophagia	Cytophagales	Cytophagaceae	Spirosoma	0	0	0	0	0	0	13	0
Otu0641	13	Armatimonadetes	Armatimonadia	Armatimonadales	Armatimonadales_unclassified	Armatimonadales_unclassified	0	0	0	7	0	0	4	2
Otu0642	13	Planctomycetes	Planctomycetacia	Planctomycetales	Planctomycetaceae	Planctomycetaceae_unclassified	2	0	0	0	0	0	11	0
Otu0643	13	Chloroflexi	Chloroflexia	Chloroflexales	Chloroflexales_unclassified	Chloroflexales_unclassified	0	0	13	0	0	0	0	0
Otu0644	13	Bacteroidetes	Bacteroidetes_unclassified	Bacteroidetes_unclassified	Bacteroidetes_unclassified	Bacteroidetes_unclassified	0	0	0	0	0	0	13	0
Otu0645	13	Bacteroidetes	Cytophagia	Cytophagales	Cytophagaceae	Hymenobacter	0	6	0	3	1	0	0	3
Otu0646	13	Actinobacteria	Actinobacteria	Pseudonocardiales	Pseudonocardiaceae	Pseudonocardiaceae_unclassified	0	0	13	0	0	0	0	0
Otu0647	13	Proteobacteria	Alphaproteobacteria	Rhodospirillales	Acetobacteraceae	Acetobacteraceae_unclassified	5	0	0	4	3	0	0	1
Otu0648	12	Cyanobacteria	Cyanobacteria_unclassified	Cyanobacteria_unclassified	Cyanobacteria_unclassified	Cyanobacteria_unclassified	0	8	0	0	4	0	0	0
Otu0649	12	Planctomycetes	Planctomycetacia	Planctomycetales	Planctomycetaceae	Gemmata	1	0	11	0	0	0	0	0
Otu0650	12	Cyanobacteria	Cyanobacteria	SubsectionIII	FamilyI	Leptolyngbya	0	8	0	0	2	0	0	2
Otu0651	12	Chloroflexi	Thermomicrobia	JG30-KF-CM45	JG30-KF-CM45_unclassified	JG30-KF-CM45_unclassified	0	0	0	1	0	0	0	0
Otu0652	12	Bacteroidetes	Bacteroidia	Bacteroidales	Porphyromonadaceae	Parabacteroides	0	0	0	11	0	1	0	0
Otu0653	12	Planctomycetes	Phycisphaerae	WD2101_soil_group	WD2101_soil_group_unclassified	WD2101_soil_group_unclassified	1	0	0	0	11	0	0	0
Otu0654	12	Bacteria_unclassified	Bacteria_unclassified	Bacteria_unclassified	Bacteria_unclassified	Bacteria_unclassified	0	0	0	2	0	0	0	10
Otu0655	12	Acidobacteria	Acidobacteria	Subgroup_4	RB41	RB41_unclassified	7	0	0	0	5	0	0	0
Otu0656	12	Actinobacteria	Acidimicrobiia	Acidimicrobiales	Acidimicrobiales_unclassified	Acidimicrobiales_unclassified	4	0	3	2	0	0	3	0
Otu0657	12	Acidobacteria	Acidobacteria	Subgroup_4	Subgroup_4_unclassified	Subgroup_4_unclassified	3	0	9	0	0	0	0	0
Otu0658	12	Chloroflexi	TK10	TK10_unclassified	TK10_unclassified	TK10_unclassified	10	0	2	0	0	0	0	0
Otu0659	12	Planctomycetes	Planctomycetacia	Planctomycetales	Planctomycetaceae	Gemmata	1	0	11	0	0	0	0	0
Otu0660	12	Chloroflexi	Chloroflexia	Kallotenuales	Kallotenuales_unclassified	Kallotenuales_unclassified	0	0	0	0	0	10	0	2
Otu0661	12	Proteobacteria	Alphaproteobacteria	Sphingomonadales	Sphingomonadaceae	Sphingomonas	7	0	5	0	0	0	0	0
Otu0662	12	Chloroflexi	Chloroflexia	Kallotenuales	Kallotenuales_unclassified	Kallotenuales_unclassified	0	0	0	0	0	12	0	0
Otu0663	12	Chloroflexi	Chloroflexia	Kallotenuales	AKIW781	AKIW781_unclassified	5	0	0	0	7	0	0	0
Otu0664	12	Planctomycetes	Planctomycetacia	Planctomycetales	Planctomycetaceae	Pirellula	10	0	0	0	2	0	0	0
Otu0665	12	Cyanobacteria	Cyanobacteria	SubsectionIII	FamilyI	FamilyI_unclassified	0	0	0	0	0	0	12	0
Otu0666	12	Proteobacteria	Alphaproteobacteria	Rhodospirillales	Acetobacteraceae	Acetobacteraceae_unclassified	0	1	2	1	0	0	7	0
Otu0667	12	Proteobacteria	Betaproteobacteria	Burkholderiales	Oxalobacteraceae	Oxalobacteraceae_unclassified	2	0	0	2	3	0	3	2
Otu0668	12	Acidobacteria	Acidobacteria	Subgroup_4	Unknown_Family	Blastocatella	0	1	8	0	0	0	3	0
Otu0669	12	Parcubacteria	Parcubacteria_unclassified	Parcubacteria_unclassified	Parcubacteria_unclassified	Parcubacteria_unclassified	0	4	0	0	0	0	0	8
Otu0670	12	Proteobacteria	Alphaproteobacteria	Rhizobiales	Methylobacteriaceae	Methylobacterium	0	0	0	12	0	0	0	0
Otu0671	12	Proteobacteria	Betaproteobacteria	Burkholderiales	Comamonadaceae	Comamonadaceae_unclassified	0	0	0	0	0	5	4	3
Otu0672	12	Bacteria_unclassified	Bacteria_unclassified	Bacteria_unclassified	Bacteria_unclassified	Bacteria_unclassified	6	0	0	0	6	0	0	0
Otu0673	12	Chloroflexi	Chloroflexia	Kallotenuales	AKIW781	AKIW781_unclassified	0	0	0	0	0	12	0	0
Otu0674	12	Bacteria_unclassified	Bacteria_unclassified	Bacteria_unclassified	Bacteria_unclassified	Bacteria_unclassified	0	0	0	0	0	0	0	0
Otu0675	12	Proteobacteria	Alphaproteobacteria	Sphingomonadales	Sphingomonadales_unclassified	Sphingomonadales_unclassified	0	0	0	0	0	0	12	0
Otu0676	12	Acidobacteria	Acidobacteria	Subgroup_4	RB41	RB41_unclassified	0	0	12	0	0	0	0	0
Otu0677	12	Actinobacteria	Actinobacteria	Frankiales	Frankiales_unclassified	Frankiales_unclassified	5	0	7	0	0	0	0	0
Otu0678	12	Deinococcus-Thermus	Deinococci	Deinococcales	Deinococcaceae	Deinococcus	0	0	0	0	0	4	7	0
Otu0679	12	Proteobacteria	Alphaproteobacteria	Rhodospirillales	Acetobacteraceae	Acetobacteraceae_unclassified	0	0	0	12	0	0	0	0
Otu0680	12	Actinobacteria	Thermoleophilia	Solirubrobacterales	480-2	480-2_unclassified	1	0	0	0	1	0	10	0
Otu0681	12	Proteobacteria	Alphaproteobacteria	Rhodospirillales	Acetobacteraceae	Acetobacteraceae_unclassified	0	0	0	0	6	0	6	0
Otu0682	12	Bacteroidetes	Bacteroidetes_unclassified	Bacteroidetes_unclassified	Bacteroidetes_unclassified	Bacteroidetes_unclassified	0	0	9	0	0	0	3	0
Otu0683	12	Chloroflexi	Chloroflexia	Kallotenuales	AKIW781	AKIW781_unclassified	2	0	10	0	0	0	0	0
Otu0684	12	Acidobacteria	Acidobacteria	Subgroup_3	Unknown_Family	Bryobacter	0	0	0	0	0	0	11	1
Otu0685	12	Bacteroidetes	Cytophagia	Order_II	Rhodothermaceae	Rubrivirga	0	0	0	0	12	0	0	0
Otu0686	11	Actinobacteria	Actinobacteria	Frankiales	Frankiaceae	Jatrophihabitans	4	0	0	2	0	0	5	0
Otu0687	11	Gemmatimonadetes	Gemmatimonadetes	Gemmatimonadales	Gemmatimonadaceae	Gemmatimonas	0	0	0	0	1	0	8	2
Otu0688	11	Cyanobacteria	Cyanobacteria	Cyanobacteria_unclassified	Cyanobacteria_unclassified	Cyanobacteria_unclassified	0	0	0	0	0	0	11	0
Otu0689	11	Armatimonadetes	Armatimonadetes_unclassified	Armatimonadetes_unclassified	Armatimonadetes_unclassified	Armatimonadetes_unclassified	0	0	0	0	0	0	11	0
Otu0690	11	Chloroflexi	Chloroflexia	Kallotenuales	Kallotenuales_unclassified	Kallotenuales_unclassified	0	1	0	7	0	0	0	3
Otu0691	11	Chloroflexi	TK10	TK10_unclassified	TK10_unclassified	TK10_unclassified	0	0	0	0	0	0	0	0
Otu0692	11	Verrucomicrobia	Spartobacteria	Chthoniobacterales	Chthoniobacterales_unclassified	Chthoniobacterales_unclassified	0	0	0	0	0	0	11	0
Otu0693	11	Proteobacteria	Alphaproteobacteria	Rhodospirillales	DA111	DA111_unclassified	0	0	8	0	1	0	2	0
Otu0694	11	Actinobacteria	Acidimicrobiia	Acidimicrobiales	Iamiaceae	Iamia	0	0	0	0	0	0	4	5
Otu0695	11	Proteobacteria	Alphaproteobacteria	Rhodospirillales	Acetobacteraceae	Acetobacteraceae_unclassified	0	0	0	5	3	0	3	0
Otu0696	11	Proteobacteria	Alphaproteobacteria	Rhizobiales	Rhizobiales_unclassified	Rhizobiales_unclassified	0	0	7	0	3	0	1	0
Otu0697	11	Planctomycetes	Planctomycetacia	Planctomycetales	Planctomycetaceae	Gemmata	0	0	0	0	0	0	11	0
Otu0698	11	Chloroflexi	Chloroflexia	Kallotenuales	AKIW781	AKIW781_unclassified	0	0	0	3	0	0	0	8
Otu0699	11	Chloroflexi	Chloroflexia	Kallotenuales	AKIW781	AKIW781_unclassified	0	0	3	1	3	0	2	0
Otu0700	11	Planctomycetes	Phycisphaerae	WD2101_soil_group	WD2101_soil_group_unclassified	WD2101_soil_group_unclassified	0	0	0	0	0	0	11	0
Otu0701	11	Proteobacteria	Gammaproteobacteria	Legionellales	Legionellaceae	Legionella	1	0	0	0	0	0	10	0
Otu0702	11	Proteobacteria	Alphaproteobacteria	E6aD10	E6aD10_unclassified	E6aD10_unclassified	0	0	11	0	0	0	0	0
Otu0703	11	Acidobacteria	Holophagae	Subgroup_7	Subgroup_7_unclassified	Subgroup_7_unclassified	0	0	4	0	7	0	0	0
Otu0704	11	Planctomycetes	Planctomycetacia	Planctomycetales	Planctomycetaceae	Gemmata	0	0	0	0	0	0	11	0
Otu0705	11	Chloroflexi	Chloroflexia	Kallotenuales	AKIW781	AKIW781_unclassified	0	0	4	0	7	0	0	0
Otu0706	11	Actinobacteria	Thermoleophilia	Solirubrobacterales	Patulibacteraceae	Patulibacter	1	0	0	0	0	0	10	0
Otu0707	11	Planctomycetes	Planctomycetacia	Planctomycetales	Planctomycetaceae	Planctomycetaceae_unclassified	6	0	1	2	1	0	1	0
Otu0708	11	Proteobacteria	Deltaproteobacteria	Oligoflexales	Oligoflexales_unclassified	Oligoflexales_unclassified	0	2	0	0	0	0	0	9
Otu0709	11	Proteobacteria	Betaproteobacteria	Burkholderiales	Oxalobacteraceae	Oxalobacteraceae_unclassified	8	0	3	0	0	0	0	0
Otu0710	11	Planctomycetes	Planctomycetacia	Planctomycetales	Planctomycetaceae	Gemmata	3	2	0	0	0	0	0	6
Otu0711	11	Planctomycetes	Planctomycetacia	Planctomycetales	Planctomycetaceae	Gemmata	0	0	0	0	0	0	11	0
Otu0712	11	Bacteroidetes	Cytophagia	Cytophagales	Cytophagaceae	Adhaeribacter	0	0	0	11	0	0	0	0
Otu0713	11	Verrucomicrobia	Spartobacteria	Chthoniobacterales	Chthoniobacterales_unclassified	Chthoniobacterales_unclassified	1	1	6	0	3	0	0	0
Otu0714	11	Armatimonadetes	Armatimonadia	Armatimonadales	Armatimonadales_unclassified	Armatimonadales_unclassified	0	0	11	0	0	0	0	0
Otu0715	11	Bacteria_unclassified	Bacteria_unclassified	Bacteria_unclassified	Bacteria_unclassified	Bacteria_unclassified	2	0	6	0	3	0	0	0
Otu0716	10	Proteobacteria	Alphaproteobacteria	Rhizobiales	Rhizobiales_unclassified	Rhizobiales_unclassified	0	5	0	0	0	0	0	5
Otu0717	10	Proteobacteria	Alphaproteobacteria	Rhodospirillales	Acetobacteraceae	Acetobacteraceae_unclassified	0	5	4	0	0	0	0	1
Otu0718	10	Proteobacteria	Alphaproteobacteria	Rhizobiales	Rhizobiales_unclassified	Rhizobiales_unclassified	4	2	3	0	0	0	1	0
Otu0719	10	Proteobacteria	Alphaproteobacteria	Sphingomonadales	Sphingomonadales_unclassified	Sphingomonadales_unclassified	0	0	10	0	0	0	0	0
Otu0720	10	Bacteroidetes	Bacteroidetes_unclassified	Bacteroidetes_unclassified	Bacteroidetes_unclassified	Bacteroidetes_unclassified	0	0	0	0	0	0	10	0
Otu0721	10	Cyanobacteria	Cyanobacteria	Cyanobacteria_unclassified	Cyanobacteria_unclassified	Cyanobacteria_unclassified	0	0	10	0	0	0	0	0
Otu0722	10	Actinobacteria	Actinobacteria	Actinobacteria_unclassified	Actinobacteria_unclassified	Actinobacteria_unclassified	1	0	4	5	0	0	0	0
Otu0723	10	Bacteria_unclassified	Bacteria_unclassified	Bacteria_unclassified	Bacteria_unclassified	Bacteria_unclassified	0	0	0	4	0	0	6	0
Otu0724	10	Actinobacteria	Acidimicrobiia	Acidimicrobiales	Acidimicrobiaceae	CL500-29_marine_group	4	0	2	0	1	0	3	0
Otu0725	10	Planctomycetes	Phycisphaerae	WD2101_soil_group	WD2101_soil_group_unclassified	WD2101_soil_group_unclassified	3	0	0	0	0	0	7	0
Otu0726	10	Planctomycetes	Phycisphaerae	WD2101_soil_group	WD2101_soil_group_unclassified	WD2101_soil_group_unclassified	1	0	7	1	0	0	1	0
Otu0727	10	Actinobacteria	Actinobacteria	Actinobacteria_unclassified	Actinobacteria_unclassified	Actinobacteria_unclassified	0	0	0	0	0	10	0	0
Otu0728	10	Chloroflexi	Chloroflexia	Kallotenuales	AKIW781	AKIW781_unclassified	0	0	10	0	0	0	0	0
Otu0729	10	Actinobacteria	Thermoleophilia	Solirubrobacterales	Solirubrobacterales_unclassified	Solirubrobacterales_unclassified	0	0	0	0	1	9	0	0
Otu0730	10	Deinococcus-Thermus	Deinococci	Deinococcales	Deinococcaceae	Deinococcus	0	1	0	3	0	0	4	2
Otu0731	10	Cyanobacteria	Cyanobacteria	Cyanobacteria_unclassified	Cyanobacteria_unclassified	Cyanobacteria_unclassified	0	1	9	0	0	0	0	0
Otu0732	10	Cyanobacteria	Cyanobacteria	SubsectionII	FamilyII	Chroococcidiopsis	0	0	0	0	10	0	0	0
Otu0733	10	Planctomycetes	Planctomycetacia	Planctomycetales	Planctomycetaceae	Planctomycetaceae_unclassified	0	0	0	0	0	0	10	0
Otu0734	10	Bacteroidetes	Sphingobacteriia	Sphingobacteriales	Chitinophagaceae	Chitinophagaceae_unclassified	0	0	0	0	4	0	6	0
Otu0735	10	Armatimonadetes	Armatimonadetes_unclassified	Armatimonadetes_unclassified	Armatimonadetes_unclassified	Armatimonadetes_unclassified	0	0	3	0	7	0	0	0
Otu0736	10	Bacteroidetes	Cytophagia	Cytophagales	Cytophagaceae	Hymenobacter	0	0	0	5	2	0	0	3
Otu0737	10	Planctomycetes	Planctomycetacia	Planctomycetales	Planctomycetaceae	Singulisphaera	0	0	0	0	0	0	10	0
Otu0738	10	Chloroflexi	Ktedonobacteria	C0119	C0119_unclassified	C0119_unclassified	0	0	0	0	0	0	10	0
Otu0739	10	Acidobacteria	Acidobacteria	Subgroup_4	DS-	DS-_unclassified	2	0	8	0	0	0	0	0
Otu0740	10	WCHB1-60	WCHB1-60_unclassified	WCHB1-60_unclassified	WCHB1-60_unclassified	WCHB1-60_unclassified	0	0	0	0	0	0	10	0
Otu0741	10	Firmicutes	Clostridia	Clostridiales	Lachnospiraceae	Coprococcus_2	0	0	0	7	0	2	0	1
Otu0742	10	Cyanobacteria	Cyanobacteria	Cyanobacteria_unclassified	Cyanobacteria_unclassified	Cyanobacteria_unclassified	0	8	2	0	0	0	0	0
Otu0743	10	Proteobacteria	Alphaproteobacteria	Rhizobiales	Rhizobiales_unclassified	Rhizobiales_unclassified	1	0	0	7	1	0	1	0
Otu0744	10	Cyanobacteria	Cyanobacteria	SubsectionIII	FamilyI	FamilyI_unclassified	2	0	0	0	0	0	0	8
Otu0745	10	Cyanobacteria	Cyanobacteria	SubsectionII	FamilyII	Chroococcidiopsis	0	0	1	0	9	0	0	0
Otu0746	10	Bacteria_unclassified	Bacteria_unclassified	Bacteria_unclassified	Bacteria_unclassified	Bacteria_unclassified	3	0	0	0	0	0	6	1
Otu0747	10	Proteobacteria	Deltaproteobacteria	Myxococcales	Myxococcales_unclassified	Myxococcales_unclassified	0	0	10	0	0	0	0	0
Otu0748	10	Chloroflexi	Chloroflexia	Kallotenuales	Kallotenuales_unclassified	Kallotenuales_unclassified	0	0	0	0	0	0	0	0
Otu0749	10	Actinobacteria	Thermoleophilia	Solirubrobacterales	Solirubrobacteraceae	Solirubrobacter	6	0	4	0	0	0	0	0
Otu0750	10	Cyanobacteria	Cyanobacteria	Cyanobacteria_unclassified	Cyanobacteria_unclassified	Cyanobacteria_unclassified	1	0	0	0	8	0	0	0
Otu0751	10	Cyanobacteria	Cyanobacteria	Cyanobacteria_unclassified	Cyanobacteria_unclassified	Cyanobacteria_unclassified	0	0	0	0	0	0	10	0
Otu0752	10	Chloroflexi	Chloroflexia	Kallotenuales	Kallotenuales_unclassified	Kallotenuales_unclassified	0	0	0	0	0	10	0	0
Otu0753	10	Proteobacteria	Deltaproteobacteria	Bdellovibrionales	Bdellovibrionaceae	Bdellovibrio	0	3	0	4	0	0	0	3
Otu0754	9	Deinococcus-Thermus	Deinococci	Deinococcales	Deinococcaceae	Deinococcus	0	9	0	0	0	0	0	0
Otu0755	9	Bacteroidetes	Sphingobacteriia	Sphingobacteriales	Chitinophagaceae	Flavisolibacter	0	0	0	0	0	0	9	0
Otu0756	9	Proteobacteria	Alphaproteobacteria	Rhodospirillales	Acetobacteraceae	Acetobacteraceae_unclassified	0	0	0	0	0	0	9	0
Otu0757	9	Acidobacteria	Acidobacteria	Subgroup_3	Subgroup_3_unclassified	Subgroup_3_unclassified	0	0	0	0	0	0	9	0
Otu0758	9	Chloroflexi	Ktedonobacteria	C0119	C0119_unclassified	C0119_unclassified	0	1	0	1	0	0	0	7
Otu0759	9	Bacteria_unclassified	Bacteria_unclassified	Bacteria_unclassified	Bacteria_unclassified	Bacteria_unclassified	0	0	0	0	0	0	9	0
Otu0760	9	Bacteroidetes	Cytophagia	Cytophagales	Cytophagaceae	Hymenobacter	0	0	1	0	0	0	8	0
Otu0761	9	Bacteroidetes	Cytophagia	Cytophagales	Cytophagaceae	Hymenobacter	0	0	0	9	0	0	0	0
Otu0762	9	Proteobacteria	Alphaproteobacteria	Rhodospirillales	Acetobacteraceae	Acetobacteraceae_unclassified	2	3	0	0	0	0	0	4
Otu0763	9	Planctomycetes	Planctomycetacia	Planctomycetales	Planctomycetaceae	Singulisphaera	0	0	7	0	0	0	2	0
Otu0764	9	Planctomycetes	Planctomycetacia	Planctomycetales	Planctomycetaceae	Planctomycetaceae_unclassified	0	0	0	0	0	0	8	1
Otu0765	9	Acidobacteria	Acidobacteria	Subgroup_3	Subgroup_3_unclassified	Subgroup_3_unclassified	0	1	0	0	0	0	0	1
Otu0766	9	Actinobacteria	Thermoleophilia	Solirubrobacterales	Solirubrobacteraceae	Solirubrobacter	0	0	0	3	0	6	0	0
Otu0767	9	Proteobacteria	Alphaproteobacteria	Rhodospirillales	Acetobacteraceae	Acetobacteraceae_unclassified	0	0	0	0	4	0	5	0
Otu0768	9	Acidobacteria	Acidobacteria	Subgroup_4	RB41	RB41_unclassified	6	0	3	0	0	0	0	0
Otu0769	9	Verrucomicrobia	Verrucomicrobiae	Verrucomicrobiales	Verrucomicrobiaceae	Akkermansia	0	0	0	0	0	6	3	0
Otu0770	9	Bacteroidetes	Cytophagia	Cytophagales	Cytophagaceae	Hymenobacter	0	1	0	5	3	0	0	0
Otu0771	9	Armatimonadetes	Armatimonadetes_unclassified	Armatimonadetes_unclassified	Armatimonadetes_unclassified	Armatimonadetes_unclassified	0	0	1	0	2	0	6	0
Otu0772	9	Armatimonadetes	Armatimonadetes_unclassified	Armatimonadetes_unclassified	Armatimonadetes_unclassified	Armatimonadetes_unclassified	6	0	3	0	0	0	0	0
Otu0773	9	Proteobacteria	Alphaproteobacteria	Rickettsiales	Rickettsiales_Incertae_Sedis	Constrictibacter	4	0	3	0	2	0	0	0
Otu0774	9	Bacteroidetes	Sphingobacteriia	Sphingobacteriales	Chitinophagaceae	Segetibacter	0	0	0	9	0	0	0	0
Otu0775	9	Bacteroidetes	Sphingobacteriia	Sphingobacteriales	Sphingobacteriaceae	Arcticibacter	0	0	0	0	2	0	7	0
Otu0776	9	Chloroflexi	Chloroflexia	Kallotenuales	AKIW781	AKIW781_unclassified	8	0	1	0	0	0	0	0
Otu0777	9	Acidobacteria	Acidobacteria	Subgroup_3	Unknown_Family	Bryobacter	0	0	0	0	0	0	5	4
Otu0778	9	Proteobacteria	Alphaproteobacteria	Rhizobiales	Rhizobiales_unclassified	Rhizobiales_unclassified	0	0	0	0	0	0	9	0
Otu0779	9	Planctomycetes	Planctomycetacia	Planctomycetales	Planctomycetaceae	Planctomycetaceae_unclassified	0	3	0	0	0	0	3	3
Otu0780	9	Bacteria_unclassified	Bacteria_unclassified	Bacteria_unclassified	Bacteria_unclassified	Bacteria_unclassified	0	1	1	3	0	0	3	1
Otu0781	9	Gemmatimonadetes	Gemmatimonadetes	Gemmatimonadales	Gemmatimonadaceae	Gemmatimonadaceae_unclassified	0	0	3	0	0	5	1	0
Otu0782	9	Deinococcus-Thermus	Deinococci	Deinococcales	Deinococcaceae	Deinococcus	0	0	0	7	0	0	0	0
Otu0783	9	Armatimonadetes	Armatimonadia	Armatimonadales	Armatimonadaceae	Armatimonas	0	0	0	0	0	0	9	0
Otu0784	9	Proteobacteria	Betaproteobacteria	Burkholderiales	Alcaligenaceae	Parasutterella	0	0	0	5	0	0	4	0
Otu0785	9	Proteobacteria	Alphaproteobacteria	Rhizobiales	Rhizobiales_unclassified	Rhizobiales_unclassified	1	6	0	0	2	0	0	0
Otu0786	9	Planctomycetes	Planctomycetacia	Planctomycetales	Planctomycetaceae	Gemmata	0	0	0	0	5	0	4	0
Otu0787	9	Chloroflexi	Chloroflexia	Kallotenuales	AKIW781	AKIW781_unclassified	0	0	0	0	0	9	0	0
Otu0788	9	Proteobacteria	Alphaproteobacteria	Rhodospirillales	Acetobacteraceae	Acetobacteraceae_unclassified	0	0	9	0	0	0	0	0
Otu0789	9	Acidobacteria	Acidobacteria	Subgroup_3	Unknown_Family	Bryobacter	1	0	8	0	0	0	0	0
Otu0790	9	Cyanobacteria	Cyanobacteria	SubsectionIII	FamilyI	Crinalium	0	0	9	0	0	0	0	0
Otu0791	9	Bacteroidetes	Cytophagia	Cytophagales	Cytophagaceae	Hymenobacter	0	0	0	1	3	0	2	3
Otu0792	9	Proteobacteria	Alphaproteobacteria	Rhodospirillales	Rhodospirillales_Incertae_Sedis	Candidatus_Alysiosphaera	2	0	0	0	2	0	5	0
Otu0793	9	Chloroflexi	Chloroflexia	Kallotenuales	AKIW781	AKIW781_unclassified	0	0	9	0	0	0	0	0
Otu0794	9	Proteobacteria	Deltaproteobacteria	Myxococcales	Polyangiaceae	Sorangium	0	4	0	0	3	0	0	2
Otu0795	9	Chloroflexi	Thermomicrobia	JG30-KF-CM45	JG30-KF-CM45_unclassified	JG30-KF-CM45_unclassified	0	1	3	0	1	0	1	3
Otu0796	9	Bacteria_unclassified	Bacteria_unclassified	Bacteria_unclassified	Bacteria_unclassified	Bacteria_unclassified	0	0	4	0	5	0	0	0
Otu0797	9	Proteobacteria	Alphaproteobacteria	Sphingomonadales	Erythrobacteraceae	Altererythrobacter	0	0	0	0	0	9	0	0
Otu0798	9	Proteobacteria	Alphaproteobacteria	Rhizobiales	JG34-KF-361	JG34-KF-361_unclassified	9	0	0	0	0	0	0	0
Otu0799	8	Proteobacteria	Alphaproteobacteria	Rhodospirillales	Rhodospirillales_Incertae_Sedis	Candidatus_Alysiosphaera	1	0	7	0	0	0	0	0
Otu0800	8	Bacteria_unclassified	Bacteria_unclassified	Bacteria_unclassified	Bacteria_unclassified	Bacteria_unclassified	0	0	0	8	0	0	0	0
Otu0801	8	Actinobacteria	Thermoleophilia	Solirubrobacterales	480-2	480-2_unclassified	3	0	0	0	0	0	5	0
Otu0802	8	Proteobacteria	Deltaproteobacteria	Oligoflexales	Oligoflexaceae	Oligoflexaceae_unclassified	7	0	1	0	0	0	0	0
Otu0803	8	Bacteroidetes	Sphingobacteriia	Sphingobacteriales	Sphingobacteriales_unclassified	Sphingobacteriales_unclassified	0	1	0	0	0	0	5	2
Otu0804	8	Actinobacteria	Thermoleophilia	Gaiellales	Gaiellales_unclassified	Gaiellales_unclassified	0	0	0	0	0	0	8	0
Otu0805	8	Proteobacteria	Alphaproteobacteria	Rhodospirillales	Acetobacteraceae	Craurococcus	0	0	4	0	3	1	0	0
Otu0806	8	Bacteroidetes	Cytophagia	Cytophagales	Cytophagaceae	Adhaeribacter	0	0	0	0	0	8	0	0
Otu0807	8	Planctomycetes	Planctomycetacia	Planctomycetales	Planctomycetaceae	Planctomycetaceae_unclassified	0	3	1	0	0	0	4	0
Otu0808	8	Proteobacteria	Alphaproteobacteria	Rhodospirillales	Rhodospirillales_Incertae_Sedis	Candidatus_Alysiosphaera	1	0	2	0	4	1	0	0
Otu0809	8	Planctomycetes	Planctomycetacia	Planctomycetales	Planctomycetaceae	Planctomyces	0	0	5	0	0	0	0	3
Otu0810	8	Proteobacteria	Alphaproteobacteria	Rhodospirillales	Acetobacteraceae	Craurococcus	0	0	0	0	0	0	8	0
Otu0811	8	Proteobacteria	Proteobacteria_unclassified	Proteobacteria_unclassified	Proteobacteria_unclassified	Proteobacteria_unclassified	0	0	0	0	0	0	0	8
Otu0812	8	Proteobacteria	Alphaproteobacteria	Rhizobiales	Rhizobiales_unclassified	Rhizobiales_unclassified	0	0	8	0	0	0	0	0
Otu0813	8	Planctomycetes	Planctomycetacia	Planctomycetales	Planctomycetaceae	Gemmata	0	0	4	0	2	0	0	2
Otu0814	8	Chloroflexi	Caldilineae	Caldilineales	Caldilineaceae	Caldilineaceae_unclassified	4	0	4	0	0	0	0	0
Otu0815	8	Proteobacteria	Alphaproteobacteria	Sphingomonadales	Sphingomonadaceae	Sphingomonadaceae_unclassified	0	0	0	0	0	5	3	0
Otu0816	8	Proteobacteria	Alphaproteobacteria	Rhodospirillales	Acetobacteraceae	Acidiphilium	1	2	0	0	1	0	0	4
Otu0817	8	Proteobacteria	Alphaproteobacteria	Rhodospirillales	Acetobacteraceae	Acetobacteraceae_unclassified	0	0	0	0	0	0	8	0
Otu0818	8	Bacteria_unclassified	Bacteria_unclassified	Bacteria_unclassified	Bacteria_unclassified	Bacteria_unclassified	1	3	0	0	0	0	0	4
Otu0819	8	Bacteroidetes	Sphingobacteriia	Sphingobacteriales	Saprospiraceae	Rubidimonas	0	0	0	8	0	0	0	0
Otu0820	8	Planctomycetes	Planctomycetacia	Planctomycetales	Planctomycetaceae	Gemmata	0	0	2	0	0	0	6	0
Otu0821	8	Planctomycetes	Planctomycetacia	Planctomycetacia_unclassified	Planctomycetacia_unclassified	Planctomycetacia_unclassified	4	0	0	0	4	0	0	0
Otu0822	8	Bacteroidetes	Bacteroidetes_unclassified	Bacteroidetes_unclassified	Bacteroidetes_unclassified	Bacteroidetes_unclassified	0	0	0	0	0	0	8	0
Otu0823	8	Proteobacteria	Alphaproteobacteria	Rhodospirillales	Acetobacteraceae	Acetobacteraceae_unclassified	0	0	0	0	0	0	8	0
Otu0824	8	Proteobacteria	Alphaproteobacteria	Rhodospirillales	Rhodospirillales_unclassified	Rhodospirillales_unclassified	1	1	4	0	2	0	0	0
Otu0825	8	Armatimonadetes	Armatimonadia	Armatimonadales	Armatimonadales_unclassified	Armatimonadales_unclassified	0	0	0	6	0	0	0	0
Otu0826	8	Chloroflexi	Ktedonobacteria	B12-WMSP1	B12-WMSP1_unclassified	B12-WMSP1_unclassified	0	0	0	0	0	0	8	0
Otu0827	8	Bacteroidetes	Sphingobacteriia	Sphingobacteriales	Chitinophagaceae	Ferruginibacter	0	0	6	0	0	0	0	2
Otu0828	8	Proteobacteria	Alphaproteobacteria	Rhizobiales	Methylobacteriaceae	Methylobacterium	0	0	0	0	0	8	0	0
Otu0829	7	Chloroflexi	Ardenticatenia	Ardenticatenales	Ardenticatenales_unclassified	Ardenticatenales_unclassified	3	0	4	0	0	0	0	0
Otu0830	7	Actinobacteria	Actinobacteria	Propionibacteriales	Nocardioidaceae	Marmoricola	2	0	3	0	2	0	0	0
Otu0831	7	Proteobacteria	Alphaproteobacteria	Rhizobiales	Rhizobiales_Incertae_Sedis	Phreatobacter	0	0	2	0	5	0	0	0
Otu0832	7	Planctomycetes	Planctomycetacia	Planctomycetales	Planctomycetaceae	Gemmata	0	0	0	0	7	0	0	0
Otu0833	7	Cyanobacteria	Cyanobacteria	SubsectionIII	FamilyI	Leptolyngbya	0	0	0	0	0	0	0	7
Otu0834	7	Firmicutes	Clostridia	Clostridiales	Lachnospiraceae	[Ruminococcus]_gauvreauii_group	0	0	0	7	0	0	0	0
Otu0835	7	Proteobacteria	Alphaproteobacteria	Sphingomonadales	Sphingomonadales_unclassified	Sphingomonadales_unclassified	6	0	0	0	1	0	0	0
Otu0836	7	Bacteria_unclassified	Bacteria_unclassified	Bacteria_unclassified	Bacteria_unclassified	Bacteria_unclassified	0	0	0	0	0	7	0	0
Otu0837	7	Chloroflexi	JG30-KF-CM66	JG30-KF-CM66_unclassified	JG30-KF-CM66_unclassified	JG30-KF-CM66_unclassified	0	0	1	2	4	0	0	0
Otu0838	7	Gemmatimonadetes	Gemmatimonadetes	AT425-EubC11_terrestrial_group	AT425-EubC11_terrestrial_group_unclassified	AT425-EubC11_terrestrial_group_unclassified	4	0	2	0	1	0	0	0
Otu0839	7	Actinobacteria	Acidimicrobiia	Acidimicrobiales	Iamiaceae	Iamia	0	0	0	5	1	0	1	0
Otu0840	7	Planctomycetes	Planctomycetacia	Planctomycetales	Planctomycetaceae	Candidatus_Nostocoida	0	0	1	0	0	0	4	2
Otu0841	7	Proteobacteria	Deltaproteobacteria	Myxococcales	Polyangiaceae	Polyangiaceae_unclassified	0	0	0	0	0	0	7	0
Otu0842	7	Planctomycetes	Planctomycetacia	Planctomycetales	Planctomycetaceae	Gemmata	2	3	0	0	0	0	0	2
Otu0843	7	Planctomycetes	Phycisphaerae	WD2101_soil_group	WD2101_soil_group_unclassified	WD2101_soil_group_unclassified	2	0	5	0	0	0	0	0
Otu0844	7	Cyanobacteria	Cyanobacteria	Cyanobacteria_unclassified	Cyanobacteria_unclassified	Cyanobacteria_unclassified	0	0	0	0	2	0	5	0
Otu0845	7	Chloroflexi	Chloroflexia	Kallotenuales	AKIW781	AKIW781_unclassified	0	0	0	7	0	0	0	0
Otu0846	7	Actinobacteria	Thermoleophilia	Solirubrobacterales	288-2	288-2_unclassified	2	0	1	0	4	0	0	0
Otu0847	7	Bacteria_unclassified	Bacteria_unclassified	Bacteria_unclassified	Bacteria_unclassified	Bacteria_unclassified	1	0	6	0	0	0	0	0
Otu0848	7	Bacteria_unclassified	Bacteria_unclassified	Bacteria_unclassified	Bacteria_unclassified	Bacteria_unclassified	0	0	0	0	0	0	6	0
Otu0849	7	Proteobacteria	Alphaproteobacteria	Rhodospirillales	Rhodospirillales_Incertae_Sedis	Candidatus_Alysiosphaera	0	0	1	0	6	0	0	0
Otu0850	7	Actinobacteria	Thermoleophilia	Solirubrobacterales	0319-6M6	0319-6M6_unclassified	1	0	4	0	2	0	0	0
Otu0851	7	Proteobacteria	Alphaproteobacteria	Caulobacterales	Caulobacteraceae	Phenylobacterium	0	0	0	0	0	0	7	0
Otu0852	7	Planctomycetes	Planctomycetacia	Planctomycetales	Planctomycetaceae	Singulisphaera	0	0	7	0	0	0	0	0
Otu0853	7	Chloroflexi	Chloroflexia	Chloroflexales	Roseiflexaceae	Roseiflexus	0	0	0	0	0	0	7	0
Otu0854	7	Proteobacteria	Deltaproteobacteria	Myxococcales	Haliangiaceae	Haliangium	0	0	0	0	0	0	7	0
Otu0855	7	Gemmatimonadetes	Gemmatimonadetes	Gemmatimonadales	Gemmatimonadaceae	Gemmatimonas	7	0	0	0	0	0	0	0
Otu0856	7	Cyanobacteria	Cyanobacteria	SubsectionI	FamilyI	Mastigocladopsis	0	0	3	0	4	0	0	0
Otu0857	7	Bacteroidetes	Cytophagia	Cytophagales	Cytophagaceae	Adhaeribacter	0	0	0	0	0	7	0	0
Otu0858	7	Bacteroidetes	Sphingobacteriia	Sphingobacteriales	Chitinophagaceae	Segetibacter	0	1	0	0	0	0	1	0
Otu0859	7	WCHB1-60	WCHB1-60_unclassified	WCHB1-60_unclassified	WCHB1-60_unclassified	WCHB1-60_unclassified	0	0	5	0	1	0	1	0
Otu0860	7	Proteobacteria	Alphaproteobacteria	Rhodospirillales	KCM-B-15	KCM-B-15_unclassified	4	0	3	0	0	0	0	0
Otu0861	7	Actinobacteria	Acidimicrobiia	Acidimicrobiales	Acidimicrobiales_unclassified	Acidimicrobiales_unclassified	0	0	3	0	2	0	2	0
Otu0862	7	Actinobacteria	Thermoleophilia	Solirubrobacterales	Solirubrobacterales_unclassified	Solirubrobacterales_unclassified	0	0	0	0	0	0	7	0
Otu0863	7	Bacteria_unclassified	Bacteria_unclassified	Bacteria_unclassified	Bacteria_unclassified	Bacteria_unclassified	0	0	7	0	0	0	0	0
Otu0864	7	Bacteria_unclassified	Bacteria_unclassified	Bacteria_unclassified	Bacteria_unclassified	Bacteria_unclassified	0	0	0	4	0	2	0	0
Otu0865	7	Verrucomicrobia	Spartobacteria	Chthoniobacterales	DA101_soil_group	DA101_soil_group_unclassified	0	0	0	2	0	0	0	5
Otu0866	7	Proteobacteria	Alphaproteobacteria	Rhodospirillales	Acetobacteraceae	Acetobacteraceae_unclassified	0	1	0	0	0	0	0	6
Otu0867	7	Bacteroidetes	Bacteroidia	Bacteroidales	Porphyromonadaceae	Odoribacter	0	0	0	7	0	0	0	0
Otu0868	7	Proteobacteria	Alphaproteobacteria	Rhodospirillales	Acetobacteraceae	Acetobacteraceae_unclassified	0	0	0	7	0	0	0	0
Otu0869	7	Chloroflexi	Thermomicrobia	JG30-KF-CM45	JG30-KF-CM45_unclassified	JG30-KF-CM45_unclassified	2	0	5	0	0	0	0	0
Otu0870	7	Bacteroidetes	Cytophagia	Cytophagales	Cytophagaceae	Hymenobacter	0	0	0	7	0	0	0	0
Otu0871	7	Planctomycetes	Planctomycetacia	Planctomycetales	Planctomycetaceae	Singulisphaera	0	0	0	0	0	0	7	0
Otu0872	7	Proteobacteria	Alphaproteobacteria	Sphingomonadales	7B-8	7B-8_unclassified	0	0	0	0	0	7	0	0
Otu0873	7	Proteobacteria	Deltaproteobacteria	Bdellovibrionales	Bdellovibrionaceae	Bdellovibrio	4	1	1	0	1	0	0	0
Otu0874	7	Bacteroidetes	Sphingobacteriia	Sphingobacteriales	Chitinophagaceae	Taibaiella	0	0	0	0	7	0	0	0
Otu0875	7	Planctomycetes	Phycisphaerae	WD2101_soil_group	WD2101_soil_group_unclassified	WD2101_soil_group_unclassified	0	0	6	0	1	0	0	0
Otu0876	7	Planctomycetes	Planctomycetacia	Planctomycetales	Planctomycetaceae	Gemmata	0	0	0	0	0	0	0	7
Otu0877	7	Bacteroidetes	Sphingobacteriia	Sphingobacteriales	Sphingobacteriaceae	Sphingobacteriaceae_unclassified	0	0	0	0	0	0	7	0
Otu0878	7	Gemmatimonadetes	Gemmatimonadetes	Gemmatimonadales	Gemmatimonadaceae	Gemmatimonadaceae_unclassified	0	0	0	0	0	0	0	7
Otu0879	7	Chloroflexi	Ktedonobacteria	C0119	C0119_unclassified	C0119_unclassified	0	0	0	0	0	0	0	0
Otu0880	7	Gemmatimonadetes	Gemmatimonadetes	Gemmatimonadales	Gemmatimonadaceae	Gemmatimonadaceae_unclassified	0	0	2	4	0	1	0	0
Otu0881	7	Chloroflexi	KD4-96	KD4-96_unclassified	KD4-96_unclassified	KD4-96_unclassified	3	0	3	0	1	0	0	0
Otu0882	7	Firmicutes	Clostridia	Clostridiales	Lachnospiraceae	Lachnospiraceae_NK4A136_group	0	0	0	6	0	0	0	1
Otu0883	7	Bacteria_unclassified	Bacteria_unclassified	Bacteria_unclassified	Bacteria_unclassified	Bacteria_unclassified	0	0	0	0	0	0	0	0
Otu0884	7	Verrucomicrobia	Verrucomicrobia_unclassified	Verrucomicrobia_unclassified	Verrucomicrobia_unclassified	Verrucomicrobia_unclassified	0	0	0	0	0	0	7	0
Otu0885	7	Actinobacteria	Thermoleophilia	Gaiellales	Gaiellaceae	Gaiella	3	0	1	0	3	0	0	0
Otu0886	7	Chloroflexi	Thermomicrobia	JG30-KF-CM45	JG30-KF-CM45_unclassified	JG30-KF-CM45_unclassified	6	0	1	0	0	0	0	0
Otu0887	7	Chloroflexi	Thermomicrobia	JG30-KF-CM45	JG30-KF-CM45_unclassified	JG30-KF-CM45_unclassified	0	0	7	0	0	0	0	0
Otu0888	6	Bacteroidetes	Bacteroidetes_unclassified	Bacteroidetes_unclassified	Bacteroidetes_unclassified	Bacteroidetes_unclassified	0	1	0	0	1	0	0	4
Otu0889	6	Chloroflexi	Chloroflexia	Kallotenuales	AKIW781	AKIW781_unclassified	6	0	0	0	0	0	0	0
Otu0890	6	Chloroflexi	Chloroflexi_unclassified	Chloroflexi_unclassified	Chloroflexi_unclassified	Chloroflexi_unclassified	4	0	2	0	0	0	0	0
Otu0891	6	Chloroflexi	KD4-96	KD4-96_unclassified	KD4-96_unclassified	KD4-96_unclassified	2	0	4	0	0	0	0	0
Otu0892	6	Bacteroidetes	Cytophagia	Cytophagales	Cytophagaceae	Hymenobacter	0	0	4	0	2	0	0	0
Otu0893	6	Chloroflexi	Thermomicrobia	JG30-KF-CM45	JG30-KF-CM45_unclassified	JG30-KF-CM45_unclassified	5	0	1	0	0	0	0	0
Otu0894	6	Chloroflexi	Chloroflexia	Kallotenuales	AKIW781	AKIW781_unclassified	0	0	1	0	5	0	0	0
Otu0895	6	Cyanobacteria	Cyanobacteria	SubsectionII	FamilyII	Chroococcidiopsis	0	0	0	0	6	0	0	0
Otu0896	6	Chloroflexi	Chloroflexia	Kallotenuales	Kallotenuales_unclassified	Kallotenuales_unclassified	0	0	0	0	0	0	6	0
Otu0897	6	Proteobacteria	Betaproteobacteria	Burkholderiales	Burkholderiaceae	Lautropia	0	0	0	0	2	4	0	0
Otu0898	6	Bacteroidetes	Bacteroidetes_unclassified	Bacteroidetes_unclassified	Bacteroidetes_unclassified	Bacteroidetes_unclassified	0	0	0	0	6	0	0	0
Otu0899	6	Proteobacteria	Betaproteobacteria	Betaproteobacteria_unclassified	Betaproteobacteria_unclassified	Betaproteobacteria_unclassified	1	0	1	0	0	0	4	0
Otu0900	6	Acidobacteria	Acidobacteria	Subgroup_3	Unknown_Family	Bryobacter	2	0	3	0	1	0	0	0
Otu0901	6	Acidobacteria	Acidobacteria	Subgroup_6	Subgroup_6_unclassified	Subgroup_6_unclassified	0	0	6	0	0	0	0	0
Otu0902	6	Actinobacteria	Actinobacteria	Actinobacteria_unclassified	Actinobacteria_unclassified	Actinobacteria_unclassified	0	1	0	4	0	0	0	1
Otu0903	6	Chloroflexi	Chloroflexia	Kallotenuales	AKIW781	AKIW781_unclassified	2	0	0	0	0	0	4	0
Otu0904	6	Cyanobacteria	Cyanobacteria	Cyanobacteria_unclassified	Cyanobacteria_unclassified	Cyanobacteria_unclassified	0	0	0	0	5	0	1	0
Otu0905	6	Proteobacteria	Alphaproteobacteria	Rhodospirillales	KCM-B-15	KCM-B-15_unclassified	3	0	3	0	0	0	0	0
Otu0906	6	Planctomycetes	Planctomycetacia	Planctomycetales	Planctomycetaceae	Singulisphaera	0	0	0	0	0	0	6	0
Otu0907	6	Firmicutes	Clostridia	Clostridiales	Lachnospiraceae	Lachnospiraceae_unclassified	0	0	0	3	0	0	3	0
Otu0908	6	Planctomycetes	Planctomycetacia	Planctomycetales	Planctomycetaceae	Gemmata	0	0	4	0	2	0	0	0
Otu0909	6	Proteobacteria	Deltaproteobacteria	Deltaproteobacteria_unclassified	Deltaproteobacteria_unclassified	Deltaproteobacteria_unclassified	0	0	0	0	0	0	6	0
Otu0910	6	Bacteria_unclassified	Bacteria_unclassified	Bacteria_unclassified	Bacteria_unclassified	Bacteria_unclassified	0	0	0	0	0	5	1	0
Otu0911	6	Actinobacteria	Actinobacteria	Propionibacteriales	Nocardioidaceae	Nocardioidaceae_unclassified	0	0	4	0	1	0	1	0
Otu0912	6	Planctomycetes	Phycisphaerae	WD2101_soil_group	WD2101_soil_group_unclassified	WD2101_soil_group_unclassified	0	0	0	0	0	0	6	0
Otu0913	6	Actinobacteria	Nitriliruptoria	Euzebyales	Euzebyaceae	Euzebya	0	0	6	0	0	0	0	0
Otu0914	6	Bacteroidetes	Sphingobacteriia	Sphingobacteriales	Chitinophagaceae	Taibaiella	0	0	0	0	0	0	6	0
Otu0915	6	Proteobacteria	Alphaproteobacteria	Rhodospirillales	Rhodospirillales_Incertae_Sedis	Geminicoccus	5	0	0	0	1	0	0	0
Otu0916	6	Proteobacteria	Gammaproteobacteria	Oceanospirillales	Oceanospirillales_unclassified	Oceanospirillales_unclassified	0	0	0	0	0	4	2	0
Otu0917	6	Firmicutes	Bacilli	Bacillales	Alicyclobacillaceae	Tumebacillus	0	0	0	0	0	0	6	0
Otu0918	6	Deinococcus-Thermus	Deinococci	Deinococcales	Deinococcaceae	Deinococcus	0	0	0	0	0	6	0	0
Otu0919	6	Proteobacteria	Proteobacteria_unclassified	Proteobacteria_unclassified	Proteobacteria_unclassified	Proteobacteria_unclassified	0	0	0	0	0	0	6	0
Otu0920	6	Chloroflexi	Ktedonobacteria	C0119	C0119_unclassified	C0119_unclassified	5	0	0	0	1	0	0	0
Otu0921	6	Cyanobacteria	ML635J-21	ML635J-21_unclassified	ML635J-21_unclassified	ML635J-21_unclassified	0	0	4	0	2	0	0	0
Otu0922	6	Planctomycetes	Planctomycetacia	Planctomycetales	Planctomycetaceae	Singulisphaera	2	0	1	0	2	0	0	1
Otu0923	6	Planctomycetes	Planctomycetacia	Planctomycetales	Planctomycetaceae	Gemmata	0	0	0	0	0	0	6	0
Otu0924	6	Planctomycetes	Phycisphaerae	Phycisphaerales	Phycisphaeraceae	CL500-3	0	0	0	0	0	5	0	1
Otu0925	6	Chloroflexi	Chloroflexia	Kallotenuales	Kallotenuales_unclassified	Kallotenuales_unclassified	0	0	0	6	0	0	0	0
Otu0926	6	Actinobacteria	Actinobacteria	Actinobacteria_unclassified	Actinobacteria_unclassified	Actinobacteria_unclassified	0	0	0	0	0	6	0	0
Otu0927	6	Proteobacteria	Alphaproteobacteria	Rhizobiales	Rhizobiales_unclassified	Rhizobiales_unclassified	0	0	5	0	1	0	0	0
Otu0928	6	Bacteria_unclassified	Bacteria_unclassified	Bacteria_unclassified	Bacteria_unclassified	Bacteria_unclassified	0	0	0	6	0	0	0	0
Otu0929	6	Gemmatimonadetes	Gemmatimonadetes	Gemmatimonadales	Gemmatimonadaceae	Gemmatimonadaceae_unclassified	0	0	0	0	0	6	0	0
Otu0930	6	Bacteria_unclassified	Bacteria_unclassified	Bacteria_unclassified	Bacteria_unclassified	Bacteria_unclassified	0	0	0	6	0	0	0	0
Otu0931	6	Bacteroidetes	Bacteroidetes_unclassified	Bacteroidetes_unclassified	Bacteroidetes_unclassified	Bacteroidetes_unclassified	0	0	0	2	0	1	2	1
Otu0932	6	Acidobacteria	Acidobacteria	Subgroup_4	RB41	RB41_unclassified	0	0	0	0	0	6	0	0
Otu0933	6	Gemmatimonadetes	Gemmatimonadetes	Gemmatimonadales	Gemmatimonadaceae	Gemmatimonas	0	0	0	0	0	0	6	0
Otu0934	6	Planctomycetes	Planctomycetacia	Planctomycetales	Planctomycetaceae	Gemmata	0	0	0	0	0	0	6	0
Otu0935	6	Acidobacteria	Acidobacteria	Subgroup_3	Unknown_Family	Bryobacter	0	4	0	0	0	0	2	0
Otu0936	6	Cyanobacteria	Cyanobacteria	Cyanobacteria_unclassified	Cyanobacteria_unclassified	Cyanobacteria_unclassified	0	0	6	0	0	0	0	0
Otu0937	6	Proteobacteria	Betaproteobacteria	Betaproteobacteria_unclassified	Betaproteobacteria_unclassified	Betaproteobacteria_unclassified	0	0	0	0	0	0	4	2
Otu0938	6	Chloroflexi	Thermomicrobia	JG30-KF-CM45	JG30-KF-CM45_unclassified	JG30-KF-CM45_unclassified	0	0	0	0	0	0	0	0
Otu0939	6	Bacteroidetes	Cytophagia	Cytophagales	Cytophagaceae	Sporocytophaga	0	0	0	0	0	0	6	0
Otu0940	6	Planctomycetes	Phycisphaerae	WD2101_soil_group	WD2101_soil_group_unclassified	WD2101_soil_group_unclassified	0	0	6	0	0	0	0	0
Otu0941	6	Bacteria_unclassified	Bacteria_unclassified	Bacteria_unclassified	Bacteria_unclassified	Bacteria_unclassified	0	0	0	0	0	0	6	0
Otu0942	6	Chloroflexi	Caldilineae	Caldilineales	Caldilineaceae	Caldilineaceae_unclassified	0	0	0	0	0	0	6	0
Otu0943	6	Armatimonadetes	Armatimonadetes_unclassified	Armatimonadetes_unclassified	Armatimonadetes_unclassified	Armatimonadetes_unclassified	2	0	0	0	1	0	3	0
Otu0944	6	Acidobacteria	Acidobacteria	Subgroup_4	RB41	RB41_unclassified	0	0	6	0	0	0	0	0
Otu0945	6	Proteobacteria	Alphaproteobacteria	Rhodospirillales	Acetobacteraceae	Acetobacteraceae_unclassified	0	0	0	0	0	0	0	0
Otu0946	6	Proteobacteria	Alphaproteobacteria	Sphingomonadales	Sphingomonadales_unclassified	Sphingomonadales_unclassified	6	0	0	0	0	0	0	0
Otu0947	6	Armatimonadetes	Armatimonadia	Armatimonadales	Armatimonadales_unclassified	Armatimonadales_unclassified	0	0	0	0	0	0	6	0
Otu0948	6	Chloroflexi	Chloroflexi_unclassified	Chloroflexi_unclassified	Chloroflexi_unclassified	Chloroflexi_unclassified	1	0	0	0	0	0	2	3
Otu0949	6	Bacteroidetes	Bacteroidetes_unclassified	Bacteroidetes_unclassified	Bacteroidetes_unclassified	Bacteroidetes_unclassified	3	0	0	0	0	0	3	0
Otu0950	6	Chloroflexi	Chloroflexia	Kallotenuales	AKIW781	AKIW781_unclassified	1	0	5	0	0	0	0	0
Otu0951	6	Armatimonadetes	Armatimonadia	Armatimonadales	Armatimonadales_unclassified	Armatimonadales_unclassified	0	3	0	0	0	0	0	3
Otu0952	5	Armatimonadetes	Armatimonadetes_unclassified	Armatimonadetes_unclassified	Armatimonadetes_unclassified	Armatimonadetes_unclassified	0	4	0	0	0	0	0	1
Otu0953	5	Proteobacteria	Deltaproteobacteria	Oligoflexales	Oligoflexales_unclassified	Oligoflexales_unclassified	0	1	1	0	0	0	3	0
Otu0954	5	Bacteroidetes	Sphingobacteriia	Sphingobacteriales	Sphingobacteriaceae	Sphingobacteriaceae_unclassified	0	0	0	5	0	0	0	0
Otu0955	5	Cyanobacteria	Cyanobacteria_unclassified	Cyanobacteria_unclassified	Cyanobacteria_unclassified	Cyanobacteria_unclassified	0	0	5	0	0	0	0	0
Otu0956	5	Proteobacteria	Alphaproteobacteria	Rhodobacterales	Rhodobacteraceae	Rubellimicrobium	3	0	0	0	0	0	2	0
Otu0957	5	Planctomycetes	Planctomycetacia	Planctomycetales	Planctomycetaceae	Gemmata	1	0	3	0	1	0	0	0
Otu0958	5	Gemmatimonadetes	Gemmatimonadetes	Gemmatimonadales	Gemmatimonadaceae	Gemmatimonas	1	0	0	0	2	0	0	2
Otu0959	5	Deinococcus-Thermus	Deinococci	Deinococcales	Deinococcaceae	Deinococcaceae_unclassified	0	0	0	0	0	0	5	0
Otu0960	5	Proteobacteria	Alphaproteobacteria	Rhizobiales	1174-901-12	1174-901-12_unclassified	0	0	0	0	0	0	0	0
Otu0961	5	Bacteroidetes	Sphingobacteriia	Sphingobacteriales	Sphingobacteriaceae	Pedobacter	0	0	0	0	0	5	0	0
Otu0962	5	Bacteroidetes	Sphingobacteriia	Sphingobacteriales	Chitinophagaceae	Segetibacter	0	0	0	1	0	0	0	4
Otu0963	5	Bacteroidetes	Sphingobacteriia	Sphingobacteriales	Chitinophagaceae	Segetibacter	0	0	5	0	0	0	0	0
Otu0964	5	Chloroflexi	Thermomicrobia	JG30-KF-CM45	JG30-KF-CM45_unclassified	JG30-KF-CM45_unclassified	0	0	0	0	0	5	0	0
Otu0965	5	Chloroflexi	Thermomicrobia	JG30-KF-CM45	JG30-KF-CM45_unclassified	JG30-KF-CM45_unclassified	0	0	4	0	1	0	0	0
Otu0966	5	Deinococcus-Thermus	Deinococci	Deinococcales	Deinococcaceae	Deinococcus	0	0	0	0	0	5	0	0
Otu0967	5	Acidobacteria	Acidobacteria	Subgroup_3	Subgroup_3_unclassified	Subgroup_3_unclassified	0	0	5	0	0	0	0	0
Otu0968	5	Actinobacteria	Thermoleophilia	Solirubrobacterales	0319-6M6	0319-6M6_unclassified	1	0	2	0	2	0	0	0
Otu0969	5	Planctomycetes	Planctomycetes_unclassified	Planctomycetes_unclassified	Planctomycetes_unclassified	Planctomycetes_unclassified	0	0	5	0	0	0	0	0
Otu0970	5	Proteobacteria	Betaproteobacteria	Burkholderiales	Comamonadaceae	Polaromonas	1	0	4	0	0	0	0	0
Otu0971	5	Actinobacteria	Acidimicrobiia	Acidimicrobiales	Acidimicrobiales_unclassified	Acidimicrobiales_unclassified	3	0	2	0	0	0	0	0
Otu0972	5	Planctomycetes	Planctomycetacia	Planctomycetales	Planctomycetaceae	Singulisphaera	0	0	0	4	0	0	1	0
Otu0973	5	Proteobacteria	Alphaproteobacteria	Rhodospirillales	Acetobacteraceae	Acetobacteraceae_unclassified	0	0	0	0	3	0	2	0
Otu0974	5	Planctomycetes	Phycisphaerae	WD2101_soil_group	WD2101_soil_group_unclassified	WD2101_soil_group_unclassified	0	0	0	0	0	0	1	4
Otu0975	5	Proteobacteria	Alphaproteobacteria	Rhizobiales	Rhizobiales_Incertae_Sedis	Alsobacter	0	0	0	0	0	0	5	0
Otu0976	5	Proteobacteria	Deltaproteobacteria	Bdellovibrionales	Bdellovibrionaceae	Bdellovibrio	0	4	0	0	0	0	0	1
Otu0977	5	Actinobacteria	Acidimicrobiia	Acidimicrobiales	Acidimicrobiales_unclassified	Acidimicrobiales_unclassified	0	0	0	0	0	5	0	0
Otu0978	5	Proteobacteria	Deltaproteobacteria	Myxococcales	Haliangiaceae	Haliangium	0	0	0	0	0	0	5	0
Otu0979	5	Planctomycetes	Phycisphaerae	WD2101_soil_group	WD2101_soil_group_unclassified	WD2101_soil_group_unclassified	5	0	0	0	0	0	0	0
Otu0980	5	Planctomycetes	Phycisphaerae	WD2101_soil_group	WD2101_soil_group_unclassified	WD2101_soil_group_unclassified	2	0	0	0	0	0	3	0
Otu0981	5	Actinobacteria	Thermoleophilia	Gaiellales	Gaiellaceae	Gaiella	0	0	4	0	1	0	0	0
Otu0982	5	Proteobacteria	Alphaproteobacteria	Rhodospirillales	Acetobacteraceae	Acetobacteraceae_unclassified	0	2	0	0	0	0	0	3
Otu0983	5	Acidobacteria	Acidobacteria	Subgroup_4	RB41	RB41_unclassified	0	0	0	0	2	0	3	0
Otu0984	5	Bacteroidetes	Cytophagia	Cytophagales	Cytophagales_unclassified	Cytophagales_unclassified	5	0	0	0	0	0	0	0
Otu0985	5	Firmicutes	Clostridia	Clostridiales	Lachnospiraceae	Lachnospiraceae_unclassified	0	0	0	2	0	0	0	3
Otu0986	5	Acidobacteria	Acidobacteria	Subgroup_4	Unknown_Family	Blastocatella	0	0	0	5	0	0	0	0
Otu0987	5	Proteobacteria	Deltaproteobacteria	Deltaproteobacteria_unclassified	Deltaproteobacteria_unclassified	Deltaproteobacteria_unclassified	0	0	4	0	1	0	0	0
Otu0988	5	Actinobacteria	Actinobacteria	Pseudonocardiales	Pseudonocardiaceae	Pseudonocardia	2	0	0	0	0	0	3	0
Otu0989	5	Chloroflexi	Thermomicrobia	JG30-KF-CM45	JG30-KF-CM45_unclassified	JG30-KF-CM45_unclassified	3	0	1	0	1	0	0	0
Otu0990	5	Actinobacteria	Actinobacteria	Frankiales	Geodermatophilaceae	Geodermatophilus	4	0	0	0	1	0	0	0
Otu0991	5	Actinobacteria	Acidimicrobiia	Acidimicrobiales	Iamiaceae	Iamia	0	0	0	0	0	0	5	0
Otu0992	5	Bacteria_unclassified	Bacteria_unclassified	Bacteria_unclassified	Bacteria_unclassified	Bacteria_unclassified	0	0	0	2	0	0	0	3
Otu0993	5	Proteobacteria	Alphaproteobacteria	Rhizobiales	Rhizobiales_unclassified	Rhizobiales_unclassified	0	0	0	5	0	0	0	0
Otu0994	5	Bacteroidetes	Sphingobacteriia	Sphingobacteriales	Chitinophagaceae	Flavisolibacter	0	0	5	0	0	0	0	0
Otu0995	5	Proteobacteria	Alphaproteobacteria	Rhizobiales	1174-901-12	1174-901-12_unclassified	0	0	0	5	0	0	0	0
Otu0996	5	Cyanobacteria	Cyanobacteria	SubsectionI	FamilyI	Mastigocladopsis	0	0	0	0	0	0	0	0
Otu0997	5	Acidobacteria	Acidobacteria	Subgroup_4	RB41	RB41_unclassified	0	0	0	0	0	0	5	0
Otu0998	5	Bacteria_unclassified	Bacteria_unclassified	Bacteria_unclassified	Bacteria_unclassified	Bacteria_unclassified	0	0	0	5	0	0	0	0
Otu0999	5	Planctomycetes	Planctomycetacia	Planctomycetales	Planctomycetaceae	Singulisphaera	0	0	0	5	0	0	0	0
Otu1000	5	Proteobacteria	Alphaproteobacteria	Sphingomonadales	Sphingomonadaceae	Sphingomonas	0	0	0	5	0	0	0	0
Otu1001	5	Actinobacteria	Thermoleophilia	Solirubrobacterales	Solirubrobacterales_unclassified	Solirubrobacterales_unclassified	0	0	5	0	0	0	0	0
Otu1002	5	Actinobacteria	Thermoleophilia	Solirubrobacterales	0319-6M6	0319-6M6_unclassified	5	0	0	0	0	0	0	0
Otu1003	5	Bacteria_unclassified	Bacteria_unclassified	Bacteria_unclassified	Bacteria_unclassified	Bacteria_unclassified	0	0	0	0	0	0	0	5
Otu1004	5	Planctomycetes	Phycisphaerae	WD2101_soil_group	WD2101_soil_group_unclassified	WD2101_soil_group_unclassified	2	0	3	0	0	0	0	0
Otu1005	5	Chloroflexi	Chloroflexia	Kallotenuales	AKIW781	AKIW781_unclassified	0	0	0	0	0	0	1	0
Otu1006	5	Proteobacteria	Alphaproteobacteria	Rhodospirillales	Acetobacteraceae	Acidiphilium	5	0	0	0	0	0	0	0
Otu1007	5	Planctomycetes	Phycisphaerae	WD2101_soil_group	WD2101_soil_group_unclassified	WD2101_soil_group_unclassified	0	0	5	0	0	0	0	0
Otu1008	5	Planctomycetes	Planctomycetacia	Planctomycetales	Planctomycetaceae	Gemmata	0	0	0	0	3	0	2	0
Otu1009	5	Chloroflexi	Chloroflexia	Kallotenuales	Kallotenuales_unclassified	Kallotenuales_unclassified	0	0	0	0	0	0	5	0
Otu1010	5	Proteobacteria	Alphaproteobacteria	Rhizobiales	JG34-KF-361	JG34-KF-361_unclassified	3	0	1	0	1	0	0	0
Otu1011	5	Proteobacteria	Deltaproteobacteria	Oligoflexales	Oligoflexales_unclassified	Oligoflexales_unclassified	0	0	1	0	0	0	4	0
Otu1012	5	Bacteroidetes	Sphingobacteriia	Sphingobacteriales	Chitinophagaceae	Chitinophagaceae_unclassified	0	0	5	0	0	0	0	0
Otu1013	5	Planctomycetes	Planctomycetacia	Planctomycetales	Planctomycetaceae	Singulisphaera	2	0	2	0	1	0	0	0
Otu1014	5	Bacteria_unclassified	Bacteria_unclassified	Bacteria_unclassified	Bacteria_unclassified	Bacteria_unclassified	4	0	0	0	0	0	1	0
Otu1015	5	Cyanobacteria	Cyanobacteria	SubsectionIII	FamilyI	Coleofasciculus	0	0	5	0	0	0	0	0
Otu1016	5	Planctomycetes	Planctomycetacia	Planctomycetales	Planctomycetaceae	Gemmata	0	0	0	0	1	0	4	0
Otu1017	5	Planctomycetes	Phycisphaerae	WD2101_soil_group	WD2101_soil_group_unclassified	WD2101_soil_group_unclassified	0	0	0	0	0	0	5	0
Otu1018	5	Chloroflexi	Chloroflexia	Kallotenuales	AKIW781	AKIW781_unclassified	0	0	2	0	3	0	0	0
Otu1019	5	Proteobacteria	Deltaproteobacteria	Bdellovibrionales	Bacteriovoracaceae	Peredibacter	1	0	4	0	0	0	0	0
Otu1020	5	Actinobacteria	Thermoleophilia	Solirubrobacterales	0319-6M6	0319-6M6_unclassified	0	0	0	0	0	5	0	0
Otu1021	5	Bacteroidetes	Sphingobacteriia	Sphingobacteriales	Chitinophagaceae	Chitinophagaceae_unclassified	0	0	5	0	0	0	0	0
Otu1022	5	Cyanobacteria	Cyanobacteria_unclassified	Cyanobacteria_unclassified	Cyanobacteria_unclassified	Cyanobacteria_unclassified	0	0	0	5	0	0	0	0
Otu1023	5	Bacteria_unclassified	Bacteria_unclassified	Bacteria_unclassified	Bacteria_unclassified	Bacteria_unclassified	0	0	0	0	0	0	5	0
Otu1024	5	Chloroflexi	Thermomicrobia	JG30-KF-CM45	JG30-KF-CM45_unclassified	JG30-KF-CM45_unclassified	5	0	0	0	0	0	0	0
Otu1025	5	Cyanobacteria	Cyanobacteria	Cyanobacteria_unclassified	Cyanobacteria_unclassified	Cyanobacteria_unclassified	0	0	0	0	5	0	0	0
Otu1026	5	Deinococcus-Thermus	Deinococci	Deinococcales	Deinococcaceae	Deinococcus	0	0	0	5	0	0	0	0
Otu1027	5	Armatimonadetes	Armatimonadia	Armatimonadales	Armatimonadales_unclassified	Armatimonadales_unclassified	0	1	0	0	0	0	0	3
Otu1028	5	Actinobacteria	Rubrobacteria	Rubrobacterales	Rubrobacteriaceae	Rubrobacter	1	0	2	0	2	0	0	0
Otu1029	5	Actinobacteria	Actinobacteria	Propionibacteriales	Nocardioidaceae	Nocardioides	1	0	2	1	1	0	0	0
Otu1030	5	Planctomycetes	Planctomycetacia	Planctomycetales	Planctomycetaceae	Candidatus_Nostocoida	0	0	1	1	0	0	2	1
Otu1031	5	Proteobacteria	Alphaproteobacteria	Rhodospirillales	Acetobacteraceae	Acetobacteraceae_unclassified	0	0	0	5	0	0	0	0
Otu1032	5	Chloroflexi	Thermomicrobia	JG30-KF-CM45	JG30-KF-CM45_unclassified	JG30-KF-CM45_unclassified	0	0	5	0	0	0	0	0
Otu1033	5	Chloroflexi	KD4-96	KD4-96_unclassified	KD4-96_unclassified	KD4-96_unclassified	0	0	0	0	0	0	5	0
Otu1034	5	Bacteria_unclassified	Bacteria_unclassified	Bacteria_unclassified	Bacteria_unclassified	Bacteria_unclassified	0	0	0	0	0	0	0	5
Otu1035	5	Firmicutes	Clostridia	Clostridiales	Ruminococcaceae	Ruminiclostridium_6	0	0	0	0	0	3	1	1
Otu1036	5	Proteobacteria	Deltaproteobacteria	Myxococcales	Haliangiaceae	Haliangium	0	0	5	0	0	0	0	0
Otu1037	5	Chloroflexi	Ktedonobacteria	C0119	C0119_unclassified	C0119_unclassified	0	0	0	5	0	0	0	0
Otu1038	5	Proteobacteria	Betaproteobacteria	TRA3-20	TRA3-20_unclassified	TRA3-20_unclassified	0	1	1	0	0	0	1	2
Otu1039	5	Planctomycetes	Planctomycetacia	Planctomycetales	Planctomycetaceae	Planctomycetaceae_unclassified	0	0	5	0	0	0	0	0
Otu1040	5	Proteobacteria	Alphaproteobacteria	Rhodospirillales	Acetobacteraceae	Acetobacteraceae_unclassified	0	0	0	0	0	0	5	0
Otu1041	5	Bacteria_unclassified	Bacteria_unclassified	Bacteria_unclassified	Bacteria_unclassified	Bacteria_unclassified	2	0	2	0	1	0	0	0
Otu1042	5	Proteobacteria	Deltaproteobacteria	Myxococcales	Polyangiaceae	Polyangiaceae_unclassified	0	0	0	0	0	0	0	5
Otu1043	5	Cyanobacteria	Cyanobacteria	SubsectionII	FamilyII	Chroococcidiopsis	0	0	5	0	0	0	0	0
Otu1044	5	Proteobacteria	Alphaproteobacteria	Rhizobiales	Rhizobiales_unclassified	Rhizobiales_unclassified	3	0	2	0	0	0	0	0
Otu1045	5	Bacteroidetes	Sphingobacteriia	Sphingobacteriales	Chitinophagaceae	Chitinophagaceae_unclassified	0	0	0	5	0	0	0	0
Otu1046	5	Bacteria_unclassified	Bacteria_unclassified	Bacteria_unclassified	Bacteria_unclassified	Bacteria_unclassified	0	0	5	0	0	0	0	0
Otu1047	5	Bacteroidetes	Flavobacteriia	Flavobacteriales	NS9_marine_group	NS9_marine_group_unclassified	0	0	0	0	0	0	5	0
Otu1048	5	Armatimonadetes	Chthonomonadetes	Chthonomonadales	Chthonomonadaceae	Chthonomonas	0	0	0	0	0	0	2	0
Otu1049	5	Acidobacteria	Acidobacteria	Subgroup_6	Subgroup_6_unclassified	Subgroup_6_unclassified	5	0	0	0	0	0	0	0
Otu1050	5	Chloroflexi	Thermomicrobia	JG30-KF-CM45	JG30-KF-CM45_unclassified	JG30-KF-CM45_unclassified	4	1	0	0	0	0	0	0
Otu1051	5	Actinobacteria	Thermoleophilia	Solirubrobacterales	Patulibacteraceae	Patulibacter	0	0	3	0	0	0	2	0
Otu1052	5	Chloroflexi	Chloroflexia	Kallotenuales	Kallotenuales_unclassified	Kallotenuales_unclassified	0	0	0	0	0	0	5	0
Otu1053	5	Bacteroidetes	Sphingobacteriia	Sphingobacteriales	Chitinophagaceae	Chitinophagaceae_unclassified	0	0	0	0	5	0	0	0
Otu1054	5	Bacteroidetes	Cytophagia	Cytophagales	Cytophagaceae	Spirosoma	0	0	0	0	0	0	5	0
Otu1055	5	Nitrospirae	Nitrospira	Nitrospirales	Nitrospiraceae	Nitrospira	0	0	0	0	0	0	5	0
Otu1056	5	Verrucomicrobia	Spartobacteria	Chthoniobacterales	DA101_soil_group	DA101_soil_group_unclassified	0	0	0	0	5	0	0	0
Otu1057	5	Actinobacteria	Acidimicrobiia	Acidimicrobiales	Acidimicrobiaceae	Acidimicrobiaceae_unclassified	2	0	1	0	0	0	2	0
Otu1058	5	Proteobacteria	Alphaproteobacteria	Rhizobiales	Rhizobiales_unclassified	Rhizobiales_unclassified	0	0	3	0	2	0	0	0
Otu1059	5	Planctomycetes	Planctomycetacia	Planctomycetales	Planctomycetaceae	Planctomyces	0	0	0	0	5	0	0	0
Otu1060	5	Actinobacteria	Rubrobacteria	Rubrobacterales	Rubrobacteriaceae	Rubrobacter	0	0	0	0	0	5	0	0
Otu1061	5	Proteobacteria	Alphaproteobacteria	Sphingomonadales	Sphingomonadaceae	Sphingomonas	0	0	0	2	0	0	0	2
Otu1062	5	Proteobacteria	Deltaproteobacteria	Myxococcales	Polyangiaceae	Sorangium	0	1	0	0	0	0	0	4
Otu1063	5	Planctomycetes	Planctomycetacia	Planctomycetales	Planctomycetaceae	Planctomycetaceae_unclassified	1	0	1	0	3	0	0	0
Otu1064	5	Firmicutes	Clostridia	Clostridiales	Lachnospiraceae	Lachnoclostridium	0	0	0	4	0	0	1	0
Otu1065	5	Chloroflexi	TK10	TK10_unclassified	TK10_unclassified	TK10_unclassified	1	0	0	0	0	0	0	0
Otu1066	5	Proteobacteria	Alphaproteobacteria	Sphingomonadales	Sphingomonadales_unclassified	Sphingomonadales_unclassified	0	0	5	0	0	0	0	0
Otu1067	4	Bacteroidetes	Sphingobacteriia	Sphingobacteriales	Chitinophagaceae	Segetibacter	0	0	1	2	0	1	0	0
Otu1068	4	Acidobacteria	Acidobacteria	Subgroup_3	Subgroup_3_unclassified	Subgroup_3_unclassified	0	0	4	0	0	0	0	0
Otu1069	4	Planctomycetes	Phycisphaerae	WD2101_soil_group	WD2101_soil_group_unclassified	WD2101_soil_group_unclassified	2	0	2	0	0	0	0	0
Otu1070	4	Cyanobacteria	Cyanobacteria	SubsectionIII	FamilyI	FamilyI_unclassified	0	0	0	0	0	0	0	4
Otu1071	4	Chloroflexi	Ktedonobacteria	C0119	C0119_unclassified	C0119_unclassified	0	0	0	0	0	0	4	0
Otu1072	4	Acidobacteria	Acidobacteria	Subgroup_3	Unknown_Family	Bryobacter	0	0	0	0	0	0	4	0
Otu1073	4	Proteobacteria	Alphaproteobacteria	Caulobacterales	Caulobacteraceae	Phenylobacterium	0	0	0	0	0	0	4	0
Otu1074	4	Chloroflexi	Chloroflexia	Kallotenuales	AKIW781	AKIW781_unclassified	0	0	0	0	0	1	3	0
Otu1075	4	Planctomycetes	Planctomycetacia	Planctomycetales	Planctomycetaceae	Singulisphaera	0	0	0	0	0	0	4	0
Otu1076	4	Proteobacteria	Alphaproteobacteria	Caulobacterales	Caulobacteraceae	Phenylobacterium	0	0	0	0	0	0	4	0
Otu1077	4	Proteobacteria	Proteobacteria_unclassified	Proteobacteria_unclassified	Proteobacteria_unclassified	Proteobacteria_unclassified	0	0	2	0	0	0	0	2
Otu1078	4	Cyanobacteria	Cyanobacteria	SubsectionII	FamilyII	Chroococcidiopsis	0	1	0	0	0	0	0	3
Otu1079	4	Bacteroidetes	Cytophagia	Cytophagales	Cytophagaceae	Spirosoma	0	1	0	0	0	0	2	1
Otu1080	4	Chloroflexi	KD4-96	KD4-96_unclassified	KD4-96_unclassified	KD4-96_unclassified	0	0	0	4	0	0	0	0
Otu1081	4	Proteobacteria	Alphaproteobacteria	SAR11_clade	Surface_1	Surface_1_unclassified	0	0	0	0	0	0	2	0
Otu1082	4	Bacteroidetes	Cytophagia	Cytophagales	Cytophagaceae	Rhodocytophaga	0	0	3	0	1	0	0	0
Otu1083	4	Actinobacteria	Acidimicrobiia	Acidimicrobiales	Acidimicrobiaceae	CL500-29_marine_group	3	0	0	0	0	0	1	0
Otu1084	4	Bacteroidetes	Bacteroidetes_unclassified	Bacteroidetes_unclassified	Bacteroidetes_unclassified	Bacteroidetes_unclassified	0	0	0	4	0	0	0	0
Otu1085	4	Cyanobacteria	ML635J-21	ML635J-21_unclassified	ML635J-21_unclassified	ML635J-21_unclassified	0	0	4	0	0	0	0	0
Otu1086	4	Firmicutes	Clostridia	Clostridiales	Lachnospiraceae	Marvinbryantia	0	0	0	1	0	1	2	0
Otu1087	4	Proteobacteria	Alphaproteobacteria	Rhodospirillales	Acetobacteraceae	Acetobacteraceae_unclassified	0	1	0	0	0	0	0	3
Otu1088	4	Bacteroidetes	Cytophagia	Cytophagales	Cytophagaceae	Hymenobacter	0	0	0	0	0	0	0	4
Otu1089	4	Planctomycetes	Planctomycetacia	Planctomycetales	Planctomycetaceae	Planctomycetaceae_unclassified	0	0	1	0	0	0	2	1
Otu1090	4	Proteobacteria	Alphaproteobacteria	Rhizobiales	Rhizobiales_unclassified	Rhizobiales_unclassified	0	0	0	0	0	0	4	0
Otu1091	4	Bacteria_unclassified	Bacteria_unclassified	Bacteria_unclassified	Bacteria_unclassified	Bacteria_unclassified	0	0	1	0	0	0	0	3
Otu1092	4	Proteobacteria	Gammaproteobacteria	Gammaproteobacteria_Incertae_Sedis	Unknown_Family	Sedimenticola	0	0	0	0	0	1	2	1
Otu1093	4	Proteobacteria	Alphaproteobacteria	Rhizobiales	Rhizobiales_unclassified	Rhizobiales_unclassified	1	0	2	0	1	0	0	0
Otu1094	4	Proteobacteria	Deltaproteobacteria	Myxococcales	Cystobacteraceae	Cystobacteraceae_unclassified	0	1	0	0	0	0	0	3
Otu1095	4	Bacteroidetes	Cytophagia	Cytophagales	Cytophagaceae	Hymenobacter	0	0	0	1	0	0	0	3
Otu1096	4	Acidobacteria	Acidobacteria	Subgroup_4	Subgroup_4_unclassified	Subgroup_4_unclassified	1	0	0	0	3	0	0	0
Otu1097	4	Bacteria_unclassified	Bacteria_unclassified	Bacteria_unclassified	Bacteria_unclassified	Bacteria_unclassified	0	0	0	0	0	0	4	0
Otu1098	4	Chloroflexi	Chloroflexia	Kallotenuales	AKIW781	AKIW781_unclassified	0	0	0	0	0	4	0	0
Otu1099	4	Chloroflexi	Ardenticatenia	Ardenticatenales	Ardenticatenales_unclassified	Ardenticatenales_unclassified	3	0	0	0	1	0	0	0
Otu1100	4	Proteobacteria	Deltaproteobacteria	Myxococcales	Polyangiaceae	Sorangium	0	0	1	0	0	0	0	3
Otu1101	4	Actinobacteria	Actinobacteria	Frankiales	Nakamurellaceae	Nakamurella	2	0	1	1	0	0	0	0
Otu1102	4	Proteobacteria	Alphaproteobacteria	Sphingomonadales	Sphingomonadaceae	Sphingomonas	0	0	0	0	0	4	0	0
Otu1103	4	Bacteria_unclassified	Bacteria_unclassified	Bacteria_unclassified	Bacteria_unclassified	Bacteria_unclassified	0	0	0	4	0	0	0	0
Otu1104	4	Cyanobacteria	Cyanobacteria	SubsectionI	FamilyI	Synechococcus	0	0	0	0	0	4	0	0
Otu1105	4	Planctomycetes	Planctomycetacia	Planctomycetales	Planctomycetaceae	Singulisphaera	4	0	0	0	0	0	0	0
Otu1106	4	Actinobacteria	Actinobacteria_unclassified	Actinobacteria_unclassified	Actinobacteria_unclassified	Actinobacteria_unclassified	0	0	0	0	0	4	0	0
Otu1107	4	Bacteroidetes	Sphingobacteriia	Sphingobacteriales	Chitinophagaceae	Segetibacter	0	0	0	4	0	0	0	0
Otu1108	4	Acidobacteria	Acidobacteria	Subgroup_3	Unknown_Family	Bryobacter	0	0	0	0	1	0	3	0
Otu1109	4	Chloroflexi	Thermomicrobia	JG30-KF-CM45	JG30-KF-CM45_unclassified	JG30-KF-CM45_unclassified	4	0	0	0	0	0	0	0
Otu1110	4	Cyanobacteria	Cyanobacteria	SubsectionIII	FamilyI	FamilyI_unclassified	0	0	0	0	0	0	4	0
Otu1111	4	Gemmatimonadetes	Gemmatimonadetes	Gemmatimonadetes_unclassified	Gemmatimonadetes_unclassified	Gemmatimonadetes_unclassified	0	0	2	0	1	0	1	0
Otu1112	4	Elusimicrobia	Elusimicrobia	Lineage_IIa	Lineage_IIa_unclassified	Lineage_IIa_unclassified	0	0	0	0	1	0	3	0
Otu1113	4	Deinococcus-Thermus	Deinococci	Deinococcales	Deinococcaceae	Deinococcus	0	0	0	0	0	4	0	0
Otu1114	4	Proteobacteria	Alphaproteobacteria	Alphaproteobacteria_unclassified	Alphaproteobacteria_unclassified	Alphaproteobacteria_unclassified	0	0	4	0	0	0	0	0
Otu1115	4	Chloroflexi	Thermomicrobia	JG30-KF-CM45	JG30-KF-CM45_unclassified	JG30-KF-CM45_unclassified	0	0	0	0	0	0	0	0
Otu1116	4	Proteobacteria	Alphaproteobacteria	Sphingomonadales	Sphingomonadaceae	Sphingomonadaceae_unclassified	0	0	1	0	3	0	0	0
Otu1117	4	Proteobacteria	Alphaproteobacteria	Rhodospirillales	Acetobacteraceae	Roseomonas	4	0	0	0	0	0	0	0
Otu1118	4	Actinobacteria	Acidimicrobiia	Acidimicrobiales	Iamiaceae	Iamia	3	0	1	0	0	0	0	0
Otu1119	4	Gemmatimonadetes	Gemmatimonadetes	Gemmatimonadales	Gemmatimonadaceae	Gemmatimonas	0	0	4	0	0	0	0	0
Otu1120	4	Chloroflexi	Chloroflexia	Kallotenuales	AKIW781	AKIW781_unclassified	0	0	0	0	0	4	0	0
Otu1121	4	Cyanobacteria	Cyanobacteria_unclassified	Cyanobacteria_unclassified	Cyanobacteria_unclassified	Cyanobacteria_unclassified	0	2	0	0	0	0	1	1
Otu1122	4	Proteobacteria	Alphaproteobacteria	Rickettsiales	Rickettsiales_unclassified	Rickettsiales_unclassified	0	0	0	0	0	0	0	4
Otu1123	4	Proteobacteria	Gammaproteobacteria	Cellvibrionales	Halieaceae	Halioglobus	0	0	0	0	0	0	4	0
Otu1124	4	Planctomycetes	Planctomycetacia	Planctomycetales	Planctomycetaceae	Gemmata	3	0	1	0	0	0	0	0
Otu1125	4	Cyanobacteria	Cyanobacteria	Cyanobacteria_unclassified	Cyanobacteria_unclassified	Cyanobacteria_unclassified	2	0	1	0	1	0	0	0
Otu1126	4	Actinobacteria	Actinobacteria	Frankiales	Frankiales_unclassified	Frankiales_unclassified	0	0	0	4	0	0	0	0
Otu1127	4	Bacteroidetes	Cytophagia	Cytophagales	Cytophagaceae	Cytophagaceae_unclassified	0	0	0	0	0	0	4	0
Otu1128	4	Bacteria_unclassified	Bacteria_unclassified	Bacteria_unclassified	Bacteria_unclassified	Bacteria_unclassified	0	0	0	0	0	0	0	4
Otu1129	4	Verrucomicrobia	Verrucomicrobia_unclassified	Verrucomicrobia_unclassified	Verrucomicrobia_unclassified	Verrucomicrobia_unclassified	0	0	0	0	0	0	0	4
Otu1130	4	Proteobacteria	Alphaproteobacteria	Rhodospirillales	Acetobacteraceae	Acetobacteraceae_unclassified	0	1	0	0	0	0	0	3
Otu1131	4	Proteobacteria	Deltaproteobacteria	Myxococcales	Phaselicystidaceae	Phaselicystis	0	0	0	0	0	0	4	0
Otu1132	4	Proteobacteria	Gammaproteobacteria	Legionellales	Legionellaceae	Legionella	0	0	0	0	0	0	0	4
Otu1133	4	Proteobacteria	Gammaproteobacteria	Xanthomonadales	Xanthomonadaceae	Lysobacter	0	0	0	0	0	0	0	4
Otu1134	4	Tenericutes	Mollicutes	Anaeroplasmatales	Anaeroplasmataceae	Anaeroplasma	0	0	0	0	0	3	0	1
Otu1135	4	Cyanobacteria	Cyanobacteria	SubsectionII	FamilyII	Chroococcidiopsis	0	0	0	0	4	0	0	0
Otu1136	4	Chloroflexi	Thermomicrobia	JG30-KF-CM45	JG30-KF-CM45_unclassified	JG30-KF-CM45_unclassified	0	0	1	0	0	0	3	0
Otu1137	4	Proteobacteria	Deltaproteobacteria	Myxococcales	Cystobacteraceae	Cystobacteraceae_unclassified	1	0	2	0	0	0	1	0
Otu1138	4	Acidobacteria	Acidobacteria	Subgroup_3	Unknown_Family	Bryobacter	0	0	0	0	0	0	4	0
Otu1139	4	Firmicutes	Clostridia	Clostridiales	Lachnospiraceae	Lachnospiraceae_unclassified	0	0	0	4	0	0	0	0
Otu1140	4	Chloroflexi	Thermomicrobia	JG30-KF-CM45	JG30-KF-CM45_unclassified	JG30-KF-CM45_unclassified	0	0	0	0	1	3	0	0
Otu1141	4	Bacteria_unclassified	Bacteria_unclassified	Bacteria_unclassified	Bacteria_unclassified	Bacteria_unclassified	2	0	1	0	0	0	1	0
Otu1142	4	Bacteroidetes	Cytophagia	Cytophagales	Cytophagaceae	Hymenobacter	0	0	0	4	0	0	0	0
Otu1143	4	Lentisphaerae	Lentisphaeria	Lentisphaerales	Lentisphaeraceae	Lentisphaera	0	0	0	0	0	0	4	0
Otu1144	4	Firmicutes	Clostridia	Clostridiales	Ruminococcaceae	Ruminococcaceae_unclassified	0	0	0	0	0	0	0	4
Otu1145	4	Acidobacteria	Holophagae	Subgroup_10	ABS-19	ABS-19_unclassified	0	0	0	0	0	0	4	0
Otu1146	4	Actinobacteria	Actinobacteria	Propionibacteriales	Nocardioidaceae	Nocardioides	2	0	0	0	2	0	0	0
Otu1147	4	Proteobacteria	Alphaproteobacteria	Sphingomonadales	Sphingomonadaceae	Polymorphobacter	0	0	0	0	0	0	4	0
Otu1148	4	Planctomycetes	Planctomycetacia	Planctomycetales	Planctomycetaceae	Gemmata	0	0	0	4	0	0	0	0
Otu1149	4	Proteobacteria	Alphaproteobacteria	Rhodospirillales	Rhodospirillaceae	Rhodospirillaceae_unclassified	0	0	0	0	0	0	0	0
Otu1150	4	Bacteria_unclassified	Bacteria_unclassified	Bacteria_unclassified	Bacteria_unclassified	Bacteria_unclassified	0	0	0	0	0	0	0	0
Otu1151	4	Proteobacteria	Deltaproteobacteria	Deltaproteobacteria_unclassified	Deltaproteobacteria_unclassified	Deltaproteobacteria_unclassified	0	0	0	0	0	0	4	0
Otu1152	4	Acidobacteria	Acidobacteria	Subgroup_6	Subgroup_6_unclassified	Subgroup_6_unclassified	2	0	2	0	0	0	0	0
Otu1153	4	Proteobacteria	Alphaproteobacteria	Rickettsiales	Rickettsiales_unclassified	Rickettsiales_unclassified	0	0	1	0	0	0	0	3
Otu1154	4	Actinobacteria	Thermoleophilia	Thermoleophilia_unclassified	Thermoleophilia_unclassified	Thermoleophilia_unclassified	0	0	0	4	0	0	0	0
Otu1155	4	Planctomycetes	Planctomycetacia	Planctomycetales	Planctomycetaceae	Planctomycetaceae_unclassified	0	0	1	0	0	0	3	0
Otu1156	4	Cyanobacteria	Cyanobacteria	Cyanobacteria_unclassified	Cyanobacteria_unclassified	Cyanobacteria_unclassified	0	0	0	0	0	0	0	0
Otu1157	4	Bacteroidetes	Sphingobacteriia	Sphingobacteriales	Sphingobacteriaceae	Sphingobacteriaceae_unclassified	0	0	0	4	0	0	0	0
Otu1158	4	Gemmatimonadetes	Gemmatimonadetes	Gemmatimonadales	Gemmatimonadaceae	Gemmatimonadaceae_unclassified	0	0	0	0	0	0	4	0
Otu1159	4	Acidobacteria	Acidobacteria	Subgroup_4	Unknown_Family	Blastocatella	0	1	0	0	2	0	1	0
Otu1160	4	Bacteroidetes	Sphingobacteriia	Sphingobacteriales	Chitinophagaceae	Chitinophagaceae_unclassified	0	0	0	0	0	0	4	0
Otu1161	4	Proteobacteria	Deltaproteobacteria	Deltaproteobacteria_unclassified	Deltaproteobacteria_unclassified	Deltaproteobacteria_unclassified	0	0	0	4	0	0	0	0
Otu1162	4	Chloroflexi	Ktedonobacteria	C0119	C0119_unclassified	C0119_unclassified	0	0	0	0	0	0	4	0
Otu1163	4	Bacteria_unclassified	Bacteria_unclassified	Bacteria_unclassified	Bacteria_unclassified	Bacteria_unclassified	0	0	0	0	0	4	0	0
Otu1164	4	Bacteria_unclassified	Bacteria_unclassified	Bacteria_unclassified	Bacteria_unclassified	Bacteria_unclassified	0	0	0	0	0	0	0	0
Otu1165	4	Proteobacteria	Alphaproteobacteria	Sphingomonadales	Sphingomonadales_unclassified	Sphingomonadales_unclassified	1	0	1	1	0	0	1	0
Otu1166	4	Verrucomicrobia	Spartobacteria	Chthoniobacterales	DA101_soil_group	DA101_soil_group_unclassified	1	0	0	3	0	0	0	0
Otu1167	4	Cyanobacteria	Cyanobacteria	Cyanobacteria_unclassified	Cyanobacteria_unclassified	Cyanobacteria_unclassified	0	0	0	0	0	0	0	0
Otu1168	4	Proteobacteria	Deltaproteobacteria	Myxococcales	Myxococcales_unclassified	Myxococcales_unclassified	0	0	1	3	0	0	0	0
Otu1169	4	Firmicutes	Clostridia	Clostridiales	Family_XI	Ezakiella	0	0	0	0	0	0	4	0
Otu1170	4	Actinobacteria	Thermoleophilia	Solirubrobacterales	480-2	480-2_unclassified	0	0	0	0	2	0	2	0
Otu1171	4	Chloroflexi	Chloroflexia	Kallotenuales	AKIW781	AKIW781_unclassified	0	0	4	0	0	0	0	0
Otu1172	4	Proteobacteria	Deltaproteobacteria	Myxococcales	Myxococcales_unclassified	Myxococcales_unclassified	0	2	0	1	0	0	0	1
Otu1173	4	Proteobacteria	Alphaproteobacteria	Rhodospirillales	Acetobacteraceae	Craurococcus	0	0	0	1	2	1	0	0
Otu1174	4	Actinobacteria	Actinobacteria	Actinobacteria_unclassified	Actinobacteria_unclassified	Actinobacteria_unclassified	0	0	0	1	0	0	3	0
Otu1175	4	Chloroflexi	Thermomicrobia	JG30-KF-CM45	JG30-KF-CM45_unclassified	JG30-KF-CM45_unclassified	4	0	0	0	0	0	0	0
Otu1176	4	Actinobacteria	Actinobacteria	Propionibacteriales	Nocardioidaceae	Nocardioides	0	0	0	0	0	0	4	0
Otu1177	4	Proteobacteria	Alphaproteobacteria	Rhizobiales	1174-901-12	1174-901-12_unclassified	0	0	0	4	0	0	0	0
Otu1178	4	Acidobacteria	Acidobacteria	Subgroup_4	RB41	RB41_unclassified	0	0	0	0	4	0	0	0
Otu1179	4	Bacteria_unclassified	Bacteria_unclassified	Bacteria_unclassified	Bacteria_unclassified	Bacteria_unclassified	0	0	0	2	0	2	0	0
Otu1180	4	Chloroflexi	Chloroflexia	Kallotenuales	AKIW781	AKIW781_unclassified	2	0	1	0	1	0	0	0
Otu1181	4	Parcubacteria	Parcubacteria_unclassified	Parcubacteria_unclassified	Parcubacteria_unclassified	Parcubacteria_unclassified	4	0	0	0	0	0	0	0
Otu1182	4	Chloroflexi	Chloroflexi_unclassified	Chloroflexi_unclassified	Chloroflexi_unclassified	Chloroflexi_unclassified	0	0	0	2	0	0	0	0
Otu1183	4	Proteobacteria	Alphaproteobacteria	Rhodospirillales	Acetobacteraceae	Acetobacteraceae_unclassified	0	0	0	0	0	0	4	0
Otu1184	4	Bacteroidetes	Sphingobacteriia	Sphingobacteriales	Chitinophagaceae	Chitinophagaceae_unclassified	0	0	0	1	0	0	3	0
Otu1185	4	Proteobacteria	Alphaproteobacteria	Rhodospirillales	Acetobacteraceae	Acetobacteraceae_unclassified	0	3	0	0	1	0	0	0
Otu1186	4	Bacteroidetes	Sphingobacteriia	Sphingobacteriales	Chitinophagaceae	Chitinophagaceae_unclassified	0	0	0	4	0	0	0	0
Otu1187	4	Bacteroidetes	Cytophagia	Cytophagales	Cytophagaceae	Hymenobacter	0	2	0	0	0	0	2	0
Otu1188	4	Bacteria_unclassified	Bacteria_unclassified	Bacteria_unclassified	Bacteria_unclassified	Bacteria_unclassified	2	0	1	0	1	0	0	0
Otu1189	4	Proteobacteria	Alphaproteobacteria	Rhizobiales	Rhizobiales_unclassified	Rhizobiales_unclassified	2	0	2	0	0	0	0	0
Otu1190	4	Planctomycetes	Phycisphaerae	WD2101_soil_group	WD2101_soil_group_unclassified	WD2101_soil_group_unclassified	0	0	4	0	0	0	0	0
Otu1191	4	Proteobacteria	Deltaproteobacteria	Oligoflexales	Oligoflexales_unclassified	Oligoflexales_unclassified	0	0	2	0	0	0	2	0
Otu1192	4	Bacteria_unclassified	Bacteria_unclassified	Bacteria_unclassified	Bacteria_unclassified	Bacteria_unclassified	0	0	4	0	0	0	0	0
Otu1193	4	Actinobacteria	Actinobacteria	Actinobacteria_unclassified	Actinobacteria_unclassified	Actinobacteria_unclassified	1	0	0	0	0	0	2	0
Otu1194	4	Chloroflexi	Chloroflexia	Kallotenuales	AKIW781	AKIW781_unclassified	0	0	0	0	0	4	0	0
Otu1195	4	Bacteroidetes	Sphingobacteriia	Sphingobacteriales	Chitinophagaceae	Chitinophagaceae_unclassified	0	0	0	0	4	0	0	0
Otu1196	4	Proteobacteria	TA18	TA18_unclassified	TA18_unclassified	TA18_unclassified	3	0	1	0	0	0	0	0
Otu1197	3	Verrucomicrobia	Spartobacteria	Chthoniobacterales	Chthoniobacterales_unclassified	Chthoniobacterales_unclassified	0	0	0	0	0	0	0	3
Otu1198	3	Cyanobacteria	Cyanobacteria	SubsectionI	FamilyI	Synechococcus	0	1	0	0	1	0	0	1
Otu1199	3	Bacteria_unclassified	Bacteria_unclassified	Bacteria_unclassified	Bacteria_unclassified	Bacteria_unclassified	0	0	1	2	0	0	0	0
Otu1200	3	Proteobacteria	Proteobacteria_unclassified	Proteobacteria_unclassified	Proteobacteria_unclassified	Proteobacteria_unclassified	0	3	0	0	0	0	0	0
Otu1201	3	Planctomycetes	Phycisphaerae	WD2101_soil_group	WD2101_soil_group_unclassified	WD2101_soil_group_unclassified	1	0	1	0	1	0	0	0
Otu1202	3	Proteobacteria	TA18	TA18_unclassified	TA18_unclassified	TA18_unclassified	0	3	0	0	0	0	0	0
Otu1203	3	Bacteroidetes	Sphingobacteriia	Sphingobacteriales	Chitinophagaceae	Parafilimonas	0	0	0	0	0	0	3	0
Otu1204	3	Acidobacteria	Acidobacteria	Subgroup_4	Unknown_Family	Blastocatella	0	0	2	0	1	0	0	0
Otu1205	3	Firmicutes	Bacilli	Bacillales	Paenibacillaceae	Paenibacillus	0	0	0	0	0	0	3	0
Otu1206	3	Proteobacteria	Betaproteobacteria	Betaproteobacteria_unclassified	Betaproteobacteria_unclassified	Betaproteobacteria_unclassified	0	0	0	0	1	0	2	0
Otu1207	3	Proteobacteria	Alphaproteobacteria	Sphingomonadales	Sphingomonadales_unclassified	Sphingomonadales_unclassified	2	0	0	0	1	0	0	0
Otu1208	3	Deinococcus-Thermus	Deinococci	Deinococcales	Deinococcaceae	Deinococcaceae_unclassified	0	0	0	0	3	0	0	0
Otu1209	3	Actinobacteria	Thermoleophilia	Gaiellales	Gaiellales_unclassified	Gaiellales_unclassified	3	0	0	0	0	0	0	0
Otu1210	3	Bacteroidetes	Cytophagia	Cytophagales	Cytophagaceae	Hymenobacter	0	0	3	0	0	0	0	0
Otu1211	3	Actinobacteria	Nitriliruptoria	Euzebyales	Euzebyaceae	Euzebya	0	0	3	0	0	0	0	0
Otu1212	3	Planctomycetes	Planctomycetacia	Planctomycetales	Planctomycetaceae	Planctomycetaceae_unclassified	1	0	0	0	2	0	0	0
Otu1213	3	Planctomycetes	Phycisphaerae	WD2101_soil_group	WD2101_soil_group_unclassified	WD2101_soil_group_unclassified	0	0	3	0	0	0	0	0
Otu1214	3	Firmicutes	Bacilli	Bacillales	Bacillales_unclassified	Bacillales_unclassified	0	0	0	0	0	0	3	0
Otu1215	3	Planctomycetes	Planctomycetacia	Planctomycetales	Planctomycetaceae	Planctomycetaceae_unclassified	3	0	0	0	0	0	0	0
Otu1216	3	Proteobacteria	Alphaproteobacteria	Rhizobiales	Rhizobiaceae	Shinella	0	0	0	0	0	0	1	2
Otu1217	3	Proteobacteria	Alphaproteobacteria	Rhodospirillales	Acetobacteraceae	Craurococcus	0	2	0	0	1	0	0	0
Otu1218	3	Proteobacteria	Alphaproteobacteria	Rhodospirillales	Rhodospirillales_unclassified	Rhodospirillales_unclassified	0	0	0	0	3	0	0	0
Otu1219	3	Verrucomicrobia	Spartobacteria	Chthoniobacterales	Chthoniobacteraceae	Chthoniobacter	0	0	0	0	3	0	0	0
Otu1220	3	Proteobacteria	Gammaproteobacteria	Oceanospirillales	SAR86_clade	SAR86_clade_unclassified	0	0	0	0	0	0	0	0
Otu1221	3	Chloroflexi	Chloroflexia	Kallotenuales	AKIW781	AKIW781_unclassified	1	0	1	0	1	0	0	0
Otu1222	3	Actinobacteria	Acidimicrobiia	Acidimicrobiales	Acidimicrobiales_unclassified	Acidimicrobiales_unclassified	1	0	0	0	0	0	2	0
Otu1223	3	Chloroflexi	Chloroflexi_unclassified	Chloroflexi_unclassified	Chloroflexi_unclassified	Chloroflexi_unclassified	0	0	0	0	0	0	0	0
Otu1224	3	Proteobacteria	Alphaproteobacteria	Sphingomonadales	Sphingomonadales_unclassified	Sphingomonadales_unclassified	0	0	3	0	0	0	0	0
Otu1225	3	Proteobacteria	Alphaproteobacteria	Rhodospirillales	Rhodospirillaceae	Skermanella	0	0	0	0	3	0	0	0
Otu1226	3	Gemmatimonadetes	Gemmatimonadetes	AT425-EubC11_terrestrial_group	AT425-EubC11_terrestrial_group_unclassified	AT425-EubC11_terrestrial_group_unclassified	3	0	0	0	0	0	0	0
Otu1227	3	Proteobacteria	Deltaproteobacteria	Myxococcales	Myxococcales_unclassified	Myxococcales_unclassified	1	0	0	0	0	0	2	0
Otu1228	3	Proteobacteria	Deltaproteobacteria	Myxococcales	Polyangiaceae	Sorangium	0	1	0	0	0	0	2	0
Otu1229	3	Planctomycetes	Planctomycetacia	Planctomycetales	Planctomycetaceae	Planctomyces	0	0	0	0	0	3	0	0
Otu1230	3	Chloroflexi	Thermomicrobia	JG30-KF-CM45	JG30-KF-CM45_unclassified	JG30-KF-CM45_unclassified	1	0	2	0	0	0	0	0
Otu1231	3	Bacteria_unclassified	Bacteria_unclassified	Bacteria_unclassified	Bacteria_unclassified	Bacteria_unclassified	0	0	3	0	0	0	0	0
Otu1232	3	Firmicutes	Bacilli	Bacillales	Alicyclobacillaceae	Tumebacillus	0	0	0	0	3	0	0	0
Otu1233	3	Gemmatimonadetes	Gemmatimonadetes	Gemmatimonadales	Gemmatimonadaceae	Gemmatimonadaceae_unclassified	0	0	0	3	0	0	0	0
Otu1234	3	Proteobacteria	Alphaproteobacteria	Sphingomonadales	Sphingomonadaceae	Sphingomonadaceae_unclassified	0	0	0	3	0	0	0	0
Otu1235	3	Bacteria_unclassified	Bacteria_unclassified	Bacteria_unclassified	Bacteria_unclassified	Bacteria_unclassified	0	0	0	0	0	0	0	3
Otu1236	3	Proteobacteria	Proteobacteria_unclassified	Proteobacteria_unclassified	Proteobacteria_unclassified	Proteobacteria_unclassified	0	3	0	0	0	0	0	0
Otu1237	3	Actinobacteria	Actinobacteria	Frankiales	Frankiales_unclassified	Frankiales_unclassified	0	0	0	1	0	0	2	0
Otu1238	3	Cyanobacteria	Cyanobacteria	Cyanobacteria_unclassified	Cyanobacteria_unclassified	Cyanobacteria_unclassified	0	0	0	0	0	0	3	0
Otu1239	3	Proteobacteria	Alphaproteobacteria	Alphaproteobacteria_unclassified	Alphaproteobacteria_unclassified	Alphaproteobacteria_unclassified	0	0	0	0	0	0	0	3
Otu1240	3	Proteobacteria	Alphaproteobacteria	Rhizobiales	Rhizobiales_unclassified	Rhizobiales_unclassified	0	0	3	0	0	0	0	0
Otu1241	3	Bacteria_unclassified	Bacteria_unclassified	Bacteria_unclassified	Bacteria_unclassified	Bacteria_unclassified	2	0	0	0	1	0	0	0
Otu1242	3	Proteobacteria	Alphaproteobacteria	Alphaproteobacteria_unclassified	Alphaproteobacteria_unclassified	Alphaproteobacteria_unclassified	3	0	0	0	0	0	0	0
Otu1243	3	Proteobacteria	Deltaproteobacteria	Oligoflexales	Oligoflexales_unclassified	Oligoflexales_unclassified	0	2	0	0	1	0	0	0
Otu1244	3	Actinobacteria	Acidimicrobiia	Acidimicrobiales	Acidimicrobiales_unclassified	Acidimicrobiales_unclassified	3	0	0	0	0	0	0	0
Otu1245	3	Cyanobacteria	Cyanobacteria	SubsectionIII	FamilyI	FamilyI_unclassified	0	2	1	0	0	0	0	0
Otu1246	3	Chloroflexi	Chloroflexia	Kallotenuales	AKIW781	AKIW781_unclassified	0	0	0	0	0	0	0	0
Otu1247	3	Bacteroidetes	Sphingobacteriia	Sphingobacteriales	Chitinophagaceae	Chitinophagaceae_unclassified	0	3	0	0	0	0	0	0
Otu1248	3	Chloroflexi	Thermomicrobia	JG30-KF-CM45	JG30-KF-CM45_unclassified	JG30-KF-CM45_unclassified	0	0	0	0	0	3	0	0
Otu1249	3	Bacteroidetes	Cytophagia	Cytophagales	Cytophagaceae	Hymenobacter	0	0	0	0	3	0	0	0
Otu1250	3	Actinobacteria	Actinobacteria	Propionibacteriales	Propionibacteriaceae	Friedmanniella	0	0	0	0	0	1	0	0
Otu1251	3	Bacteroidetes	Sphingobacteriia	Sphingobacteriales	Chitinophagaceae	Chitinophagaceae_unclassified	0	1	0	0	0	0	0	2
Otu1252	3	Actinobacteria	Actinobacteria	Micromonosporales	Micromonosporaceae	Micromonosporaceae_unclassified	3	0	0	0	0	0	0	0
Otu1253	3	Proteobacteria	Alphaproteobacteria	Rhodospirillales	Acetobacteraceae	Craurococcus	0	0	0	0	0	3	0	0
Otu1254	3	Chloroflexi	Chloroflexia	Kallotenuales	AKIW781	AKIW781_unclassified	0	0	0	0	0	0	0	0
Otu1255	3	Verrucomicrobia	Spartobacteria	Chthoniobacterales	DA101_soil_group	DA101_soil_group_unclassified	0	0	0	0	1	0	2	0
Otu1256	3	Cyanobacteria	Cyanobacteria	SubsectionIII	FamilyI	Leptolyngbya	0	0	0	0	0	0	0	3
Otu1257	3	Bacteria_unclassified	Bacteria_unclassified	Bacteria_unclassified	Bacteria_unclassified	Bacteria_unclassified	0	0	0	0	3	0	0	0
Otu1258	3	Proteobacteria	Deltaproteobacteria	Myxococcales	Myxococcales_unclassified	Myxococcales_unclassified	0	0	3	0	0	0	0	0
Otu1259	3	Actinobacteria	Acidimicrobiia	Acidimicrobiales	Acidimicrobiales_Incertae_Sedis	Aciditerrimonas	3	0	0	0	0	0	0	0
Otu1260	3	Bacteroidetes	Cytophagia	Cytophagales	Cytophagaceae	Hymenobacter	0	2	0	0	0	0	0	1
Otu1261	3	Armatimonadetes	Armatimonadetes_unclassified	Armatimonadetes_unclassified	Armatimonadetes_unclassified	Armatimonadetes_unclassified	0	0	0	0	0	0	3	0
Otu1262	3	Acidobacteria	Acidobacteria	Subgroup_3	Unknown_Family	Bryobacter	0	0	0	0	0	0	3	0
Otu1263	3	Bacteria_unclassified	Bacteria_unclassified	Bacteria_unclassified	Bacteria_unclassified	Bacteria_unclassified	0	0	0	0	0	0	3	0
Otu1264	3	Chloroflexi	Chloroflexi_unclassified	Chloroflexi_unclassified	Chloroflexi_unclassified	Chloroflexi_unclassified	0	0	0	2	0	0	0	0
Otu1265	3	Cyanobacteria	Cyanobacteria	Cyanobacteria_unclassified	Cyanobacteria_unclassified	Cyanobacteria_unclassified	0	0	0	0	0	0	3	0
Otu1266	3	Proteobacteria	Proteobacteria_unclassified	Proteobacteria_unclassified	Proteobacteria_unclassified	Proteobacteria_unclassified	0	0	0	0	0	0	3	0
Otu1267	3	Firmicutes	Erysipelotrichia	Erysipelotrichales	Erysipelotrichaceae	Turicibacter	0	0	0	0	0	0	3	0
Otu1268	3	Bacteroidetes	Cytophagia	Cytophagales	Cytophagaceae	Adhaeribacter	0	0	0	3	0	0	0	0
Otu1269	3	Chloroflexi	Chloroflexia	Kallotenuales	AKIW781	AKIW781_unclassified	0	0	0	3	0	0	0	0
Otu1270	3	Bacteria_unclassified	Bacteria_unclassified	Bacteria_unclassified	Bacteria_unclassified	Bacteria_unclassified	0	0	0	0	0	0	3	0
Otu1271	3	Bacteria_unclassified	Bacteria_unclassified	Bacteria_unclassified	Bacteria_unclassified	Bacteria_unclassified	0	0	0	0	0	0	3	0
Otu1272	3	Planctomycetes	Planctomycetacia	Planctomycetales	Planctomycetaceae	Planctomycetaceae_unclassified	1	0	2	0	0	0	0	0
Otu1273	3	Armatimonadetes	Armatimonadetes_unclassified	Armatimonadetes_unclassified	Armatimonadetes_unclassified	Armatimonadetes_unclassified	1	0	0	0	2	0	0	0
Otu1274	3	Verrucomicrobia	OPB35_soil_group	OPB35_soil_group_unclassified	OPB35_soil_group_unclassified	OPB35_soil_group_unclassified	0	0	0	0	0	3	0	0
Otu1275	3	Planctomycetes	Phycisphaerae	WD2101_soil_group	WD2101_soil_group_unclassified	WD2101_soil_group_unclassified	0	0	3	0	0	0	0	0
Otu1276	3	Planctomycetes	Planctomycetacia	Planctomycetales	Planctomycetaceae	Gemmata	0	0	0	0	0	0	3	0
Otu1277	3	Acidobacteria	Acidobacteria	Subgroup_3	Unknown_Family	Bryobacter	0	0	0	0	1	0	2	0
Otu1278	3	Proteobacteria	Alphaproteobacteria	Rhodospirillales	Acetobacteraceae	Acidiphilium	0	0	0	0	0	0	3	0
Otu1279	3	Bacteria_unclassified	Bacteria_unclassified	Bacteria_unclassified	Bacteria_unclassified	Bacteria_unclassified	0	0	0	0	0	0	0	0
Otu1280	3	Gemmatimonadetes	Gemmatimonadetes	Gemmatimonadales	Gemmatimonadaceae	Gemmatimonadaceae_unclassified	0	0	0	0	0	0	0	3
Otu1281	3	Proteobacteria	Alphaproteobacteria	Rhodospirillales	Acetobacteraceae	Acetobacteraceae_unclassified	0	1	0	0	0	0	0	2
Otu1282	3	Bacteroidetes	Sphingobacteriia	Sphingobacteriales	Chitinophagaceae	Segetibacter	0	0	0	0	0	3	0	0
Otu1283	3	Planctomycetes	Phycisphaerae	WD2101_soil_group	WD2101_soil_group_unclassified	WD2101_soil_group_unclassified	0	0	0	0	0	0	3	0
Otu1284	3	Bacteria_unclassified	Bacteria_unclassified	Bacteria_unclassified	Bacteria_unclassified	Bacteria_unclassified	2	0	1	0	0	0	0	0
Otu1285	3	Proteobacteria	Gammaproteobacteria	Gammaproteobacteria_unclassified	Gammaproteobacteria_unclassified	Gammaproteobacteria_unclassified	0	0	0	0	0	0	3	0
Otu1286	3	Firmicutes	Clostridia	Clostridiales	Ruminococcaceae	Ruminococcaceae_UCG-005	0	0	0	0	0	0	3	0
Otu1287	3	Actinobacteria	Actinobacteria	Kineosporiales	Kineosporiaceae	Angustibacter	0	0	0	0	0	0	3	0
Otu1288	3	Chloroflexi	KD4-96	KD4-96_unclassified	KD4-96_unclassified	KD4-96_unclassified	0	0	1	0	2	0	0	0
Otu1289	3	Armatimonadetes	Chthonomonadetes	Chthonomonadales	Chthonomonadaceae	Chthonomonas	0	0	0	0	0	0	3	0
Otu1290	3	Planctomycetes	Planctomycetacia	Planctomycetales	Planctomycetaceae	Singulisphaera	0	0	0	0	0	0	3	0
Otu1291	3	Proteobacteria	Alphaproteobacteria	Rhizobiales	Rhizobiales_unclassified	Rhizobiales_unclassified	0	0	0	0	0	3	0	0
Otu1292	3	Proteobacteria	Alphaproteobacteria	Rhodospirillales	Acetobacteraceae	Acetobacteraceae_unclassified	0	0	0	3	0	0	0	0
Otu1293	3	Proteobacteria	Gammaproteobacteria	Oceanospirillales	Oceanospirillaceae	Pseudospirillum	0	0	0	0	0	0	3	0
Otu1294	3	Actinobacteria	Acidimicrobiia	Acidimicrobiales	Acidimicrobiales_Incertae_Sedis	Aciditerrimonas	0	0	0	0	0	0	2	0
Otu1295	3	Cyanobacteria	Cyanobacteria	SubsectionIII	FamilyI	FamilyI_unclassified	0	0	0	0	1	0	0	2
Otu1296	3	Chloroflexi	Caldilineae	Caldilineales	Caldilineaceae	Caldilineaceae_unclassified	0	0	0	0	2	0	1	0
Otu1297	3	Bacteroidetes	Bacteroidia	Bacteroidales	Bacteroidaceae	Bacteroides	0	0	0	0	0	0	0	3
Otu1298	3	Proteobacteria	Alphaproteobacteria	Alphaproteobacteria_unclassified	Alphaproteobacteria_unclassified	Alphaproteobacteria_unclassified	0	0	0	0	0	3	0	0
Otu1299	3	Bacteroidetes	Sphingobacteriia	Sphingobacteriales	Chitinophagaceae	Chitinophagaceae_unclassified	0	0	0	0	0	0	3	0
Otu1300	3	Chloroflexi	Chloroflexia	Kallotenuales	AKIW781	AKIW781_unclassified	0	0	0	3	0	0	0	0
Otu1301	3	Proteobacteria	Alphaproteobacteria	Rhodospirillales	Acetobacteraceae	Craurococcus	1	0	0	0	0	2	0	0
Otu1302	3	Bacteria_unclassified	Bacteria_unclassified	Bacteria_unclassified	Bacteria_unclassified	Bacteria_unclassified	1	0	2	0	0	0	0	0
Otu1303	3	Bacteria_unclassified	Bacteria_unclassified	Bacteria_unclassified	Bacteria_unclassified	Bacteria_unclassified	0	0	0	3	0	0	0	0
Otu1304	3	Chloroflexi	TK10	TK10_unclassified	TK10_unclassified	TK10_unclassified	1	0	0	1	1	0	0	0
Otu1305	3	Proteobacteria	Deltaproteobacteria	Oligoflexales	Oligoflexaceae	Oligoflexaceae_unclassified	0	0	0	0	0	0	3	0
Otu1306	3	Proteobacteria	Alphaproteobacteria	Alphaproteobacteria_unclassified	Alphaproteobacteria_unclassified	Alphaproteobacteria_unclassified	0	0	3	0	0	0	0	0
Otu1307	3	Deinococcus-Thermus	Deinococci	Deinococcales	Deinococcaceae	Deinococcus	0	0	0	0	0	0	0	3
Otu1308	3	Bacteroidetes	Cytophagia	Cytophagales	Cytophagaceae	Hymenobacter	0	0	1	0	0	0	2	0
Otu1309	3	Proteobacteria	Deltaproteobacteria	Oligoflexales	Oligoflexaceae	Oligoflexaceae_unclassified	0	0	0	0	0	0	0	3
Otu1310	3	Planctomycetes	Planctomycetacia	Planctomycetales	Planctomycetaceae	Gemmata	0	0	0	0	3	0	0	0
Otu1311	3	Armatimonadetes	Armatimonadetes_unclassified	Armatimonadetes_unclassified	Armatimonadetes_unclassified	Armatimonadetes_unclassified	0	0	0	0	0	0	3	0
Otu1312	3	Bacteria_unclassified	Bacteria_unclassified	Bacteria_unclassified	Bacteria_unclassified	Bacteria_unclassified	0	0	0	0	0	0	3	0
Otu1313	3	Bacteria_unclassified	Bacteria_unclassified	Bacteria_unclassified	Bacteria_unclassified	Bacteria_unclassified	0	0	0	0	0	0	3	0
Otu1314	3	Proteobacteria	Betaproteobacteria	TRA3-20	TRA3-20_unclassified	TRA3-20_unclassified	0	0	0	3	0	0	0	0
Otu1315	3	Gemmatimonadetes	Gemmatimonadetes	Gemmatimonadales	Gemmatimonadaceae	Gemmatimonadaceae_unclassified	0	0	0	0	0	3	0	0
Otu1316	3	Armatimonadetes	Armatimonadetes_unclassified	Armatimonadetes_unclassified	Armatimonadetes_unclassified	Armatimonadetes_unclassified	0	0	2	0	0	0	0	1
Otu1317	3	Planctomycetes	Planctomycetacia	Planctomycetales	Planctomycetaceae	Singulisphaera	1	0	1	0	1	0	0	0
Otu1318	3	Firmicutes	Clostridia	Clostridiales	Ruminococcaceae	[Eubacterium]_coprostanoligenes_group	0	0	0	0	0	3	0	0
Otu1319	3	Proteobacteria	Deltaproteobacteria	Bdellovibrionales	Bacteriovoracaceae	Peredibacter	0	0	3	0	0	0	0	0
Otu1320	3	Bacteria_unclassified	Bacteria_unclassified	Bacteria_unclassified	Bacteria_unclassified	Bacteria_unclassified	0	0	1	2	0	0	0	0
Otu1321	3	Proteobacteria	Deltaproteobacteria	Myxococcales	Myxococcales_unclassified	Myxococcales_unclassified	0	0	0	3	0	0	0	0
Otu1322	3	Chloroflexi	Ktedonobacteria	C0119	C0119_unclassified	C0119_unclassified	0	0	0	0	0	0	0	3
Otu1323	3	Actinobacteria	Thermoleophilia	Solirubrobacterales	0319-6M6	0319-6M6_unclassified	2	0	1	0	0	0	0	0
Otu1324	3	Acidobacteria	Acidobacteria	Subgroup_4	RB41	RB41_unclassified	0	0	0	0	0	0	3	0
Otu1325	3	Actinobacteria	Actinobacteria	Actinobacteria_unclassified	Actinobacteria_unclassified	Actinobacteria_unclassified	0	0	0	0	0	0	3	0
Otu1326	3	Chloroflexi	Chloroflexia	Kallotenuales	AKIW781	AKIW781_unclassified	2	0	1	0	0	0	0	0
Otu1327	3	Armatimonadetes	Armatimonadia	Armatimonadales	Armatimonadales_unclassified	Armatimonadales_unclassified	0	0	0	0	0	0	3	0
Otu1328	3	Chloroflexi	Chloroflexi_unclassified	Chloroflexi_unclassified	Chloroflexi_unclassified	Chloroflexi_unclassified	0	0	3	0	0	0	0	0
Otu1329	3	Bacteroidetes	Cytophagia	Cytophagales	Cytophagaceae	Hymenobacter	0	0	0	0	0	0	3	0
Otu1330	3	Proteobacteria	Alphaproteobacteria	Sphingomonadales	Sphingomonadaceae	Sphingomonas	0	0	0	0	0	3	0	0
Otu1331	3	Deinococcus-Thermus	Deinococci	Deinococcales	Deinococcaceae	Deinococcus	0	0	0	0	0	0	0	3
Otu1332	3	Verrucomicrobia	Verrucomicrobiae	Verrucomicrobiales	Verrucomicrobiaceae	Luteolibacter	0	0	0	0	0	0	3	0
Otu1333	3	Actinobacteria	Actinobacteria	Corynebacteriales	Corynebacteriaceae	Corynebacterium_1	0	0	0	0	0	0	0	3
Otu1334	3	Gemmatimonadetes	Gemmatimonadetes	Gemmatimonadetes_unclassified	Gemmatimonadetes_unclassified	Gemmatimonadetes_unclassified	0	0	0	0	0	3	0	0
Otu1335	3	Proteobacteria	Gammaproteobacteria	Gammaproteobacteria_unclassified	Gammaproteobacteria_unclassified	Gammaproteobacteria_unclassified	0	0	0	0	0	0	3	0
Otu1336	3	Proteobacteria	Alphaproteobacteria	Rhizobiales	Bradyrhizobiaceae	Bradyrhizobiaceae_unclassified	0	0	0	0	0	0	3	0
Otu1337	3	Planctomycetes	Phycisphaerae	WD2101_soil_group	WD2101_soil_group_unclassified	WD2101_soil_group_unclassified	0	0	0	3	0	0	0	0
Otu1338	3	Proteobacteria	Deltaproteobacteria	Myxococcales	Myxococcales_unclassified	Myxococcales_unclassified	0	0	0	0	0	0	0	3
Otu1339	3	Bacteria_unclassified	Bacteria_unclassified	Bacteria_unclassified	Bacteria_unclassified	Bacteria_unclassified	0	0	0	3	0	0	0	0
Otu1340	3	Gemmatimonadetes	Gemmatimonadetes	AT425-EubC11_terrestrial_group	AT425-EubC11_terrestrial_group_unclassified	AT425-EubC11_terrestrial_group_unclassified	2	0	1	0	0	0	0	0
Otu1341	3	Bacteria_unclassified	Bacteria_unclassified	Bacteria_unclassified	Bacteria_unclassified	Bacteria_unclassified	0	0	0	0	0	0	3	0
Otu1342	3	Proteobacteria	Alphaproteobacteria	Rhodospirillales	Acetobacteraceae	Acetobacteraceae_unclassified	0	0	0	0	0	0	0	3
Otu1343	3	Armatimonadetes	Armatimonadetes_unclassified	Armatimonadetes_unclassified	Armatimonadetes_unclassified	Armatimonadetes_unclassified	0	0	0	0	0	0	0	3
Otu1344	3	Proteobacteria	Deltaproteobacteria	Oligoflexales	Oligoflexaceae	Oligoflexaceae_unclassified	0	0	3	0	0	0	0	0
Otu1345	3	Cyanobacteria	Cyanobacteria	SubsectionI	FamilyI	Synechococcus	0	0	0	0	0	3	0	0
Otu1346	3	Planctomycetes	Phycisphaerae	WD2101_soil_group	WD2101_soil_group_unclassified	WD2101_soil_group_unclassified	0	0	3	0	0	0	0	0
Otu1347	3	Proteobacteria	Alphaproteobacteria	Rhizobiales	Rhizobiales_unclassified	Rhizobiales_unclassified	0	0	0	0	0	3	0	0
Otu1348	3	Acidobacteria	Acidobacteria	Subgroup_4	Unknown_Family	Blastocatella	0	0	0	0	0	0	0	3
Otu1349	3	Actinobacteria	Actinobacteria	Propionibacteriales	Nocardioidaceae	Nocardioides	0	0	0	0	3	0	0	0
Otu1350	3	Verrucomicrobia	Spartobacteria	Chthoniobacterales	Chthoniobacterales_unclassified	Chthoniobacterales_unclassified	3	0	0	0	0	0	0	0
Otu1351	3	Chloroflexi	Chloroflexia	Kallotenuales	Kallotenuales_unclassified	Kallotenuales_unclassified	0	0	0	0	0	0	0	0
Otu1352	3	Chloroflexi	Thermomicrobia	JG30-KF-CM45	JG30-KF-CM45_unclassified	JG30-KF-CM45_unclassified	0	0	0	0	0	3	0	0
Otu1353	3	Proteobacteria	Gammaproteobacteria	Oceanospirillales	Oceanospirillaceae	Pseudospirillum	0	0	0	0	0	0	1	0
Otu1354	3	Bacteroidetes	Sphingobacteriia	Sphingobacteriales	Chitinophagaceae	Taibaiella	3	0	0	0	0	0	0	0
Otu1355	3	Cyanobacteria	Cyanobacteria	Cyanobacteria_unclassified	Cyanobacteria_unclassified	Cyanobacteria_unclassified	0	0	0	0	0	0	3	0
Otu1356	3	Actinobacteria	Thermoleophilia	Gaiellales	Gaiellales_unclassified	Gaiellales_unclassified	1	0	2	0	0	0	0	0
Otu1357	3	Planctomycetes	Planctomycetacia	Planctomycetales	Planctomycetaceae	Gemmata	0	1	1	0	0	0	0	0
Otu1358	3	Verrucomicrobia	Spartobacteria	Chthoniobacterales	Chthoniobacteraceae	Chthoniobacter	0	0	0	0	3	0	0	0
Otu1359	3	Proteobacteria	Alphaproteobacteria	Rhizobiales	Methylobacteriaceae	Methylobacteriaceae_unclassified	0	0	0	0	0	0	0	3
Otu1360	3	Bacteria_unclassified	Bacteria_unclassified	Bacteria_unclassified	Bacteria_unclassified	Bacteria_unclassified	0	0	0	0	0	0	3	0
Otu1361	3	Bacteria_unclassified	Bacteria_unclassified	Bacteria_unclassified	Bacteria_unclassified	Bacteria_unclassified	0	0	0	0	0	0	3	0
Otu1362	3	Chloroflexi	Chloroflexi_unclassified	Chloroflexi_unclassified	Chloroflexi_unclassified	Chloroflexi_unclassified	0	0	0	3	0	0	0	0
Otu1363	3	Acidobacteria	Acidobacteria	Subgroup_4	Unknown_Family	Blastocatella	0	0	1	2	0	0	0	0
Otu1364	3	Bacteroidetes	Sphingobacteriia	Sphingobacteriales	Chitinophagaceae	Flavisolibacter	0	0	0	0	0	0	3	0
Otu1365	3	Proteobacteria	Alphaproteobacteria	Sphingomonadales	Sphingomonadales_unclassified	Sphingomonadales_unclassified	1	0	0	0	2	0	0	0
Otu1366	3	Actinobacteria	Actinobacteria	Propionibacteriales	Nocardioidaceae	Nocardioidaceae_unclassified	0	0	0	3	0	0	0	0
Otu1367	3	Proteobacteria	Alphaproteobacteria	Rhizobiales	Methylobacteriaceae	Methylobacterium	0	2	0	0	0	0	0	1
Otu1368	3	Proteobacteria	Alphaproteobacteria	Rhizobiales	JG34-KF-361	JG34-KF-361_unclassified	3	0	0	0	0	0	0	0
Otu1369	3	Actinobacteria	Acidimicrobiia	Acidimicrobiales	Acidimicrobiales_unclassified	Acidimicrobiales_unclassified	1	0	2	0	0	0	0	0
Otu1370	3	Bacteria_unclassified	Bacteria_unclassified	Bacteria_unclassified	Bacteria_unclassified	Bacteria_unclassified	1	0	2	0	0	0	0	0
Otu1371	3	Acidobacteria	Acidobacteria	Subgroup_3	Unknown_Family	Bryobacter	0	0	0	0	0	0	3	0
Otu1372	3	Bacteria_unclassified	Bacteria_unclassified	Bacteria_unclassified	Bacteria_unclassified	Bacteria_unclassified	0	0	3	0	0	0	0	0
Otu1373	3	Proteobacteria	Alphaproteobacteria	Rhodospirillales	Rhodospirillales_unclassified	Rhodospirillales_unclassified	3	0	0	0	0	0	0	0
Otu1374	3	Actinobacteria	Thermoleophilia	Solirubrobacterales	Patulibacteraceae	Patulibacter	1	0	1	0	0	0	1	0
Otu1375	3	Bacteria_unclassified	Bacteria_unclassified	Bacteria_unclassified	Bacteria_unclassified	Bacteria_unclassified	0	0	0	3	0	0	0	0
Otu1376	3	Cyanobacteria	Cyanobacteria	SubsectionIII	FamilyI	Leptolyngbya	0	3	0	0	0	0	0	0
Otu1377	3	Proteobacteria	Deltaproteobacteria	Myxococcales	Polyangiaceae	Sorangium	0	0	0	0	0	0	3	0
Otu1378	3	Actinobacteria	Thermoleophilia	Solirubrobacterales	Solirubrobacteraceae	Solirubrobacter	0	0	0	3	0	0	0	0
Otu1379	3	Acidobacteria	Acidobacteria	Subgroup_4	RB41	RB41_unclassified	2	0	0	0	0	0	1	0
Otu1380	3	Proteobacteria	Alphaproteobacteria	Rhodospirillales	Acetobacteraceae	Acetobacteraceae_unclassified	0	3	0	0	0	0	0	0
Otu1381	3	Planctomycetes	Planctomycetacia	Planctomycetales	Planctomycetaceae	Planctomycetaceae_unclassified	0	0	1	0	2	0	0	0
Otu1382	3	Chloroflexi	JG30-KF-CM66	JG30-KF-CM66_unclassified	JG30-KF-CM66_unclassified	JG30-KF-CM66_unclassified	3	0	0	0	0	0	0	0
Otu1383	3	Deinococcus-Thermus	Deinococci	Deinococcales	Deinococcaceae	Deinococcus	0	1	0	2	0	0	0	0
Otu1384	3	Actinobacteria	Thermoleophilia	Solirubrobacterales	Elev-16S-1332	Elev-16S-1332_unclassified	2	0	0	0	1	0	0	0
Otu1385	3	Firmicutes	Clostridia	Clostridiales	Ruminococcaceae	Ruminococcaceae_unclassified	0	0	0	0	0	0	3	0
Otu1386	3	Planctomycetes	Planctomycetacia	Planctomycetales	Planctomycetaceae	Planctomycetaceae_unclassified	3	0	0	0	0	0	0	0
Otu1387	3	Bacteroidetes	Sphingobacteriia	Sphingobacteriales	Chitinophagaceae	Segetibacter	0	0	0	0	0	0	3	0
Otu1388	3	Bacteria_unclassified	Bacteria_unclassified	Bacteria_unclassified	Bacteria_unclassified	Bacteria_unclassified	0	0	0	0	0	0	0	3
Otu1389	3	Planctomycetes	Planctomycetacia	Planctomycetales	Planctomycetaceae	Gemmata	0	0	0	0	0	0	3	0
Otu1390	3	Bacteria_unclassified	Bacteria_unclassified	Bacteria_unclassified	Bacteria_unclassified	Bacteria_unclassified	0	0	0	0	0	0	3	0
Otu1391	3	Proteobacteria	Alphaproteobacteria	Rhizobiales	JG34-KF-361	JG34-KF-361_unclassified	0	0	0	0	0	3	0	0
Otu1392	3	Bacteria_unclassified	Bacteria_unclassified	Bacteria_unclassified	Bacteria_unclassified	Bacteria_unclassified	0	0	0	0	0	0	3	0
Otu1393	3	Proteobacteria	Alphaproteobacteria	Rhizobiales	Rhizobiales_unclassified	Rhizobiales_unclassified	0	0	0	0	0	0	2	1
Otu1394	3	Acidobacteria	Acidobacteria	Subgroup_3	Unknown_Family	Bryobacter	0	0	0	0	0	0	3	0
Otu1395	3	Planctomycetes	Planctomycetacia	Planctomycetales	Planctomycetaceae	Gemmata	0	0	0	0	0	0	3	0
Otu1396	3	Firmicutes	Clostridia	Clostridiales	Lachnospiraceae	Lachnospiraceae_NK4A136_group	0	0	0	3	0	0	0	0
Otu1397	3	Proteobacteria	Gammaproteobacteria	Legionellales	Legionellaceae	Legionella	0	0	0	0	0	0	3	0
Otu1398	3	Proteobacteria	Deltaproteobacteria	Myxococcales	Myxococcales_unclassified	Myxococcales_unclassified	0	0	0	0	0	0	3	0
Otu1399	3	Bacteria_unclassified	Bacteria_unclassified	Bacteria_unclassified	Bacteria_unclassified	Bacteria_unclassified	0	0	0	3	0	0	0	0
Otu1400	3	Proteobacteria	Alphaproteobacteria	Rickettsiales	Rickettsiales_Incertae_Sedis	Candidatus_Captivus	0	0	0	0	1	0	2	0
Otu1401	3	Planctomycetes	Planctomycetacia	Planctomycetales	Planctomycetaceae	Planctomycetaceae_unclassified	0	2	0	0	0	0	1	0
Otu1402	3	Actinobacteria	Thermoleophilia	Gaiellales	Gaiellaceae	Gaiella	0	0	2	0	0	0	0	0
Otu1403	3	Gemmatimonadetes	Gemmatimonadetes	Gemmatimonadales	Gemmatimonadaceae	Gemmatimonadaceae_unclassified	0	0	0	1	0	0	0	0
Otu1404	3	Firmicutes	Clostridia	Clostridiales	Ruminococcaceae	Ruminococcaceae_unclassified	0	0	0	3	0	0	0	0
Otu1405	3	Firmicutes	Clostridia	Clostridiales	Lachnospiraceae	Lachnospiraceae_NK4A136_group	0	0	0	0	0	0	0	3
Otu1406	3	Gemmatimonadetes	Gemmatimonadetes	Gemmatimonadales	Gemmatimonadaceae	Gemmatimonadaceae_unclassified	0	0	0	0	0	0	0	0
Otu1407	3	Actinobacteria	Acidimicrobiia	Acidimicrobiales	Iamiaceae	Iamia	1	0	2	0	0	0	0	0
Otu1408	3	Chloroflexi	Chloroflexia	Kallotenuales	Kallotenuales_unclassified	Kallotenuales_unclassified	0	0	0	0	0	0	0	0
Otu1409	3	Cyanobacteria	Cyanobacteria_unclassified	Cyanobacteria_unclassified	Cyanobacteria_unclassified	Cyanobacteria_unclassified	0	1	0	0	0	0	0	2
Otu1410	3	Bacteroidetes	Cytophagia	Cytophagales	Cytophagaceae	Hymenobacter	0	0	0	0	0	0	3	0
Otu1411	3	Chloroflexi	Chloroflexi_unclassified	Chloroflexi_unclassified	Chloroflexi_unclassified	Chloroflexi_unclassified	0	0	0	0	0	0	0	0
Otu1412	3	Actinobacteria	Thermoleophilia	Gaiellales	Gaiellaceae	Gaiella	3	0	0	0	0	0	0	0
Otu1413	3	Cyanobacteria	Cyanobacteria	SubsectionII	FamilyII	Chroococcidiopsis	1	0	2	0	0	0	0	0
Otu1414	3	Proteobacteria	Alphaproteobacteria	Rhodospirillales	Acetobacteraceae	Acetobacteraceae_unclassified	0	0	1	2	0	0	0	0
Otu1415	3	Proteobacteria	Alphaproteobacteria	Rhizobiales	Rhizobiales_unclassified	Rhizobiales_unclassified	0	0	0	0	0	0	0	3
Otu1416	3	Actinobacteria	Acidimicrobiia	Acidimicrobiales	Acidimicrobiales_unclassified	Acidimicrobiales_unclassified	2	0	1	0	0	0	0	0
Otu1417	3	Proteobacteria	Deltaproteobacteria	Myxococcales	Myxococcales_unclassified	Myxococcales_unclassified	0	0	0	0	0	0	3	0
Otu1418	3	Planctomycetes	Planctomycetacia	Planctomycetales	Planctomycetaceae	Planctomyces	1	0	0	0	2	0	0	0
Otu1419	3	Chloroflexi	Thermomicrobia	AKYG1722	AKYG1722_unclassified	AKYG1722_unclassified	1	0	2	0	0	0	0	0
Otu1420	2	Bacteroidetes	Sphingobacteriia	Sphingobacteriales	Sphingobacteriaceae	Pedobacter	0	0	2	0	0	0	0	0
Otu1421	2	Cyanobacteria	Cyanobacteria	SubsectionII	FamilyII	Chroococcidiopsis	1	1	0	0	0	0	0	0
Otu1422	2	Gemmatimonadetes	Gemmatimonadetes	Gemmatimonadales	Gemmatimonadaceae	Gemmatimonadaceae_unclassified	0	0	0	0	0	2	0	0
Otu1423	2	Proteobacteria	Alphaproteobacteria	Sphingomonadales	Sphingomonadales_unclassified	Sphingomonadales_unclassified	0	0	2	0	0	0	0	0
Otu1424	2	Chloroflexi	Chloroflexia	Kallotenuales	AKIW781	AKIW781_unclassified	0	0	0	0	1	0	0	1
Otu1425	2	Bacteroidetes	Bacteroidetes_unclassified	Bacteroidetes_unclassified	Bacteroidetes_unclassified	Bacteroidetes_unclassified	1	0	1	0	0	0	0	0
Otu1426	2	Actinobacteria	Actinobacteria_unclassified	Actinobacteria_unclassified	Actinobacteria_unclassified	Actinobacteria_unclassified	1	0	1	0	0	0	0	0
Otu1427	2	Planctomycetes	Phycisphaerae	WD2101_soil_group	WD2101_soil_group_unclassified	WD2101_soil_group_unclassified	1	0	1	0	0	0	0	0
Otu1428	2	Actinobacteria	Thermoleophilia	Solirubrobacterales	480-2	480-2_unclassified	1	0	1	0	0	0	0	0
Otu1429	2	Cyanobacteria	Cyanobacteria	Cyanobacteria_unclassified	Cyanobacteria_unclassified	Cyanobacteria_unclassified	0	1	0	0	0	0	1	0
Otu1430	2	Gemmatimonadetes	Gemmatimonadetes	Gemmatimonadales	Gemmatimonadaceae	Gemmatimonadaceae_unclassified	0	0	0	0	2	0	0	0
Otu1431	2	Proteobacteria	Alphaproteobacteria	Sphingomonadales	Sphingomonadales_unclassified	Sphingomonadales_unclassified	0	0	0	0	0	0	2	0
Otu1432	2	Planctomycetes	Phycisphaerae	WD2101_soil_group	WD2101_soil_group_unclassified	WD2101_soil_group_unclassified	0	0	1	0	1	0	0	0
Otu1433	2	Proteobacteria	Alphaproteobacteria	Rhodospirillales	Rhodospirillales_Incertae_Sedis	Candidatus_Alysiosphaera	1	0	1	0	0	0	0	0
Otu1434	2	Actinobacteria	Actinobacteria	Actinobacteria_unclassified	Actinobacteria_unclassified	Actinobacteria_unclassified	0	0	0	0	0	2	0	0
Otu1435	2	Chloroflexi	Chloroflexi_unclassified	Chloroflexi_unclassified	Chloroflexi_unclassified	Chloroflexi_unclassified	1	0	0	0	1	0	0	0
Otu1436	2	Acidobacteria	Acidobacteria	Subgroup_6	Subgroup_6_unclassified	Subgroup_6_unclassified	1	0	1	0	0	0	0	0
Otu1437	2	Chloroflexi	Thermomicrobia	JG30-KF-CM45	JG30-KF-CM45_unclassified	JG30-KF-CM45_unclassified	0	0	1	0	1	0	0	0
Otu1438	2	Chloroflexi	Caldilineae	Caldilineales	Caldilineaceae	Caldilineaceae_unclassified	0	0	0	0	1	0	1	0
Otu1439	2	Bacteria_unclassified	Bacteria_unclassified	Bacteria_unclassified	Bacteria_unclassified	Bacteria_unclassified	1	0	0	0	0	0	1	0
Otu1440	2	Proteobacteria	Alphaproteobacteria	Rickettsiales	Rickettsiales_Incertae_Sedis	Constrictibacter	2	0	0	0	0	0	0	0
Otu1441	2	Proteobacteria	Alphaproteobacteria	Sphingomonadales	Sphingomonadales_unclassified	Sphingomonadales_unclassified	0	0	0	2	0	0	0	0
Otu1442	2	Bacteria_unclassified	Bacteria_unclassified	Bacteria_unclassified	Bacteria_unclassified	Bacteria_unclassified	1	0	1	0	0	0	0	0
Otu1443	2	Cyanobacteria	Cyanobacteria	SubsectionII	FamilyII	Chroococcidiopsis	0	0	2	0	0	0	0	0
Otu1444	2	Actinobacteria	Thermoleophilia	Solirubrobacterales	Solirubrobacterales_unclassified	Solirubrobacterales_unclassified	0	0	1	0	1	0	0	0
Otu1445	2	Planctomycetes	Planctomycetacia	Planctomycetales	Planctomycetaceae	Gemmata	1	0	0	0	1	0	0	0
Otu1446	2	Verrucomicrobia	Spartobacteria	Chthoniobacterales	DA101_soil_group	DA101_soil_group_unclassified	0	0	1	0	1	0	0	0
Otu1447	2	Chloroflexi	Chloroflexia	Chloroflexales	Roseiflexaceae	Roseiflexus	0	0	1	0	1	0	0	0
Otu1448	2	Gemmatimonadetes	Gemmatimonadetes	AT425-EubC11_terrestrial_group	AT425-EubC11_terrestrial_group_unclassified	AT425-EubC11_terrestrial_group_unclassified	0	0	2	0	0	0	0	0
Otu1449	2	Chloroflexi	Chloroflexia	Kallotenuales	AKIW781	AKIW781_unclassified	0	1	0	0	1	0	0	0
Otu1450	2	Planctomycetes	Planctomycetacia	Planctomycetales	Planctomycetaceae	Planctomycetaceae_unclassified	0	0	0	0	1	0	1	0
Otu1451	2	Gemmatimonadetes	Gemmatimonadetes	Gemmatimonadales	Gemmatimonadaceae	Gemmatimonas	0	0	0	0	2	0	0	0
Otu1452	2	Cyanobacteria	Cyanobacteria	SubsectionII	FamilyII	Chroococcidiopsis	2	0	0	0	0	0	0	0
Otu1453	2	Chloroflexi	Chloroflexia	Kallotenuales	AKIW781	AKIW781_unclassified	1	0	1	0	0	0	0	0
Otu1454	2	Cyanobacteria	Cyanobacteria	Cyanobacteria_unclassified	Cyanobacteria_unclassified	Cyanobacteria_unclassified	0	0	2	0	0	0	0	0
Otu1455	2	Planctomycetes	Planctomycetacia	Planctomycetales	Planctomycetaceae	Singulisphaera	1	0	0	0	0	0	1	0
Otu1456	2	Actinobacteria	Actinobacteria	Kineosporiales	Kineosporiaceae	Kineosporiaceae_unclassified	1	0	0	0	1	0	0	0
Otu1457	2	Bacteria_unclassified	Bacteria_unclassified	Bacteria_unclassified	Bacteria_unclassified	Bacteria_unclassified	0	1	0	0	0	0	0	1
Otu1458	2	Chloroflexi	TK10	TK10_unclassified	TK10_unclassified	TK10_unclassified	0	0	1	0	1	0	0	0
Otu1459	2	Proteobacteria	Alphaproteobacteria	Alphaproteobacteria_unclassified	Alphaproteobacteria_unclassified	Alphaproteobacteria_unclassified	0	0	0	0	0	2	0	0
Otu1460	2	Proteobacteria	Alphaproteobacteria	Rhodospirillales	Acetobacteraceae	Acetobacteraceae_unclassified	0	0	0	2	0	0	0	0
Otu1461	2	Acidobacteria	Acidobacteria	Subgroup_4	Subgroup_4_unclassified	Subgroup_4_unclassified	0	0	2	0	0	0	0	0
Otu1462	2	Proteobacteria	Gammaproteobacteria	Xanthomonadales	Xanthomonadaceae	Luteimonas	2	0	0	0	0	0	0	0
Otu1463	2	Planctomycetes	Planctomycetes_unclassified	Planctomycetes_unclassified	Planctomycetes_unclassified	Planctomycetes_unclassified	0	0	2	0	0	0	0	0
Otu1464	2	Gemmatimonadetes	Gemmatimonadetes	AT425-EubC11_terrestrial_group	AT425-EubC11_terrestrial_group_unclassified	AT425-EubC11_terrestrial_group_unclassified	2	0	0	0	0	0	0	0
Otu1465	2	Verrucomicrobia	Spartobacteria	Chthoniobacterales	Chthoniobacterales_unclassified	Chthoniobacterales_unclassified	0	1	0	0	0	0	0	1
Otu1466	2	Planctomycetes	Phycisphaerae	WD2101_soil_group	WD2101_soil_group_unclassified	WD2101_soil_group_unclassified	0	0	2	0	0	0	0	0
Otu1467	2	Verrucomicrobia	Verrucomicrobia_unclassified	Verrucomicrobia_unclassified	Verrucomicrobia_unclassified	Verrucomicrobia_unclassified	0	0	0	0	0	0	2	0
Otu1468	2	Bacteria_unclassified	Bacteria_unclassified	Bacteria_unclassified	Bacteria_unclassified	Bacteria_unclassified	0	0	0	0	2	0	0	0
Otu1469	2	Verrucomicrobia	Verrucomicrobia_unclassified	Verrucomicrobia_unclassified	Verrucomicrobia_unclassified	Verrucomicrobia_unclassified	0	0	0	0	0	0	0	2
Otu1470	2	Bacteroidetes	Cytophagia	Cytophagales	Cytophagales_unclassified	Cytophagales_unclassified	0	0	2	0	0	0	0	0
Otu1471	2	Acidobacteria	Acidobacteria	Subgroup_6	Subgroup_6_unclassified	Subgroup_6_unclassified	0	0	0	0	2	0	0	0
Otu1472	2	Proteobacteria	Alphaproteobacteria	DB1-14	DB1-14_unclassified	DB1-14_unclassified	0	0	0	0	2	0	0	0
Otu1473	2	Chloroflexi	Chloroflexia	Kallotenuales	AKIW781	AKIW781_unclassified	0	0	0	0	2	0	0	0
Otu1474	2	Actinobacteria	Thermoleophilia	Gaiellales	Gaiellales_unclassified	Gaiellales_unclassified	0	0	2	0	0	0	0	0
Otu1475	2	Proteobacteria	Betaproteobacteria	SC-I-84	SC-I-84_unclassified	SC-I-84_unclassified	0	0	2	0	0	0	0	0
Otu1476	2	Bacteria_unclassified	Bacteria_unclassified	Bacteria_unclassified	Bacteria_unclassified	Bacteria_unclassified	0	0	2	0	0	0	0	0
Otu1477	2	Bacteria_unclassified	Bacteria_unclassified	Bacteria_unclassified	Bacteria_unclassified	Bacteria_unclassified	0	0	2	0	0	0	0	0
Otu1478	2	Chloroflexi	Ktedonobacteria	C0119	C0119_unclassified	C0119_unclassified	0	0	0	0	2	0	0	0
Otu1479	2	Bacteria_unclassified	Bacteria_unclassified	Bacteria_unclassified	Bacteria_unclassified	Bacteria_unclassified	2	0	0	0	0	0	0	0
Otu1480	2	Bacteria_unclassified	Bacteria_unclassified	Bacteria_unclassified	Bacteria_unclassified	Bacteria_unclassified	0	0	0	0	2	0	0	0
Otu1481	2	Planctomycetes	Planctomycetacia	Planctomycetales	Planctomycetaceae	Planctomycetaceae_unclassified	0	0	0	0	2	0	0	0
Otu1482	2	Cyanobacteria	Cyanobacteria	Cyanobacteria_unclassified	Cyanobacteria_unclassified	Cyanobacteria_unclassified	0	0	0	0	2	0	0	0
Otu1483	2	Parcubacteria	Parcubacteria_unclassified	Parcubacteria_unclassified	Parcubacteria_unclassified	Parcubacteria_unclassified	0	0	1	0	0	0	0	1
Otu1484	2	Bacteroidetes	Sphingobacteriia	Sphingobacteriales	Sphingobacteriales_unclassified	Sphingobacteriales_unclassified	0	0	2	0	0	0	0	0
Otu1485	2	Bacteroidetes	Cytophagia	Cytophagales	Cytophagaceae	Hymenobacter	0	0	0	2	0	0	0	0
Otu1486	2	Gemmatimonadetes	Gemmatimonadetes	AT425-EubC11_terrestrial_group	AT425-EubC11_terrestrial_group_unclassified	AT425-EubC11_terrestrial_group_unclassified	0	0	0	0	2	0	0	0
Otu1487	2	Bacteroidetes	Sphingobacteriia	Sphingobacteriales	Sphingobacteriaceae	Sphingobacteriaceae_unclassified	2	0	0	0	0	0	0	0
Otu1488	2	Chloroflexi	TK10	TK10_unclassified	TK10_unclassified	TK10_unclassified	0	0	2	0	0	0	0	0
Otu1489	2	Armatimonadetes	Armatimonadia	Armatimonadales	Armatimonadales_unclassified	Armatimonadales_unclassified	0	0	2	0	0	0	0	0
Otu1490	2	Proteobacteria	Alphaproteobacteria	Rhodospirillales	Acetobacteraceae	Acetobacteraceae_unclassified	0	0	0	0	2	0	0	0
Otu1491	2	Gemmatimonadetes	Gemmatimonadetes	Gemmatimonadales	Gemmatimonadaceae	Gemmatimonadaceae_unclassified	0	0	0	2	0	0	0	0
Otu1492	2	Bacteria_unclassified	Bacteria_unclassified	Bacteria_unclassified	Bacteria_unclassified	Bacteria_unclassified	0	0	0	0	2	0	0	0
Otu1493	2	Planctomycetes	Planctomycetacia	Planctomycetales	Planctomycetaceae	Planctomycetaceae_unclassified	2	0	0	0	0	0	0	0
Otu1494	2	Proteobacteria	Proteobacteria_unclassified	Proteobacteria_unclassified	Proteobacteria_unclassified	Proteobacteria_unclassified	2	0	0	0	0	0	0	0
Otu1495	2	Proteobacteria	Alphaproteobacteria	Rhizobiales	Rhizobiales_unclassified	Rhizobiales_unclassified	2	0	0	0	0	0	0	0
Otu1496	2	Proteobacteria	Alphaproteobacteria	Rhodospirillales	Acetobacteraceae	Acetobacteraceae_unclassified	0	0	0	0	2	0	0	0
Otu1497	2	Proteobacteria	Gammaproteobacteria	Legionellales	Coxiellaceae	Aquicella	0	0	2	0	0	0	0	0
Otu1498	2	Proteobacteria	Gammaproteobacteria	Gammaproteobacteria_unclassified	Gammaproteobacteria_unclassified	Gammaproteobacteria_unclassified	2	0	0	0	0	0	0	0
Otu1499	2	Bacteria_unclassified	Bacteria_unclassified	Bacteria_unclassified	Bacteria_unclassified	Bacteria_unclassified	0	0	0	0	2	0	0	0
Otu1500	2	Saccharibacteria	Saccharibacteria_unclassified	Saccharibacteria_unclassified	Saccharibacteria_unclassified	Saccharibacteria_unclassified	0	0	2	0	0	0	0	0
Otu1501	2	Gemmatimonadetes	Gemmatimonadetes	AT425-EubC11_terrestrial_group	AT425-EubC11_terrestrial_group_unclassified	AT425-EubC11_terrestrial_group_unclassified	2	0	0	0	0	0	0	0
Otu1502	2	Cyanobacteria	Cyanobacteria	SubsectionII	FamilyII	Chroococcidiopsis	0	0	0	0	2	0	0	0
Otu1503	2	Proteobacteria	Alphaproteobacteria	Rickettsiales	SM2D12	SM2D12_unclassified	2	0	0	0	0	0	0	0
Otu1504	2	Chloroflexi	Chloroflexia	Kallotenuales	AKIW781	AKIW781_unclassified	0	0	2	0	0	0	0	0
Otu1505	2	Chloroflexi	TK10	TK10_unclassified	TK10_unclassified	TK10_unclassified	2	0	0	0	0	0	0	0
Otu1506	2	Bacteria_unclassified	Bacteria_unclassified	Bacteria_unclassified	Bacteria_unclassified	Bacteria_unclassified	0	0	0	2	0	0	0	0
Otu1507	2	Proteobacteria	Alphaproteobacteria	Rhodospirillales	Acetobacteraceae	Craurococcus	0	0	0	0	0	2	0	0
Otu1508	2	Proteobacteria	Gammaproteobacteria	Gammaproteobacteria_unclassified	Gammaproteobacteria_unclassified	Gammaproteobacteria_unclassified	0	0	0	0	0	0	0	2
Otu1509	2	Proteobacteria	Alphaproteobacteria	Rhodospirillales	Rhodospirillales_Incertae_Sedis	Candidatus_Alysiosphaera	0	0	0	0	0	0	2	0
Otu1510	2	Actinobacteria	Actinobacteria	Actinobacteria_unclassified	Actinobacteria_unclassified	Actinobacteria_unclassified	0	0	0	0	0	0	2	0
Otu1511	2	Chloroflexi	Ktedonobacteria	C0119	C0119_unclassified	C0119_unclassified	0	0	0	0	0	0	2	0
Otu1512	2	Cyanobacteria	Cyanobacteria	SubsectionII	FamilyII	Chroococcidiopsis	0	0	0	0	0	0	0	2
Otu1513	2	Bacteroidetes	Cytophagia	Cytophagales	Cytophagaceae	Hymenobacter	0	0	0	2	0	0	0	0
Otu1514	2	Lentisphaerae	R76-B128	R76-B128_unclassified	R76-B128_unclassified	R76-B128_unclassified	0	0	0	0	0	0	0	2
Otu1515	2	Bacteria_unclassified	Bacteria_unclassified	Bacteria_unclassified	Bacteria_unclassified	Bacteria_unclassified	0	0	0	2	0	0	0	0
Otu1516	2	Proteobacteria	Alphaproteobacteria	Sphingomonadales	Sphingomonadales_unclassified	Sphingomonadales_unclassified	0	0	0	0	0	0	2	0
Otu1517	2	Bacteria_unclassified	Bacteria_unclassified	Bacteria_unclassified	Bacteria_unclassified	Bacteria_unclassified	0	0	0	0	0	2	0	0
Otu1518	2	Planctomycetes	Phycisphaerae	WD2101_soil_group	WD2101_soil_group_unclassified	WD2101_soil_group_unclassified	0	0	0	0	0	0	2	0
Otu1519	2	Actinobacteria	Thermoleophilia	Gaiellales	Gaiellales_unclassified	Gaiellales_unclassified	0	0	0	0	0	0	0	2
Otu1520	2	Proteobacteria	Alphaproteobacteria	Rhodospirillales	Acetobacteraceae	Acidiphilium	0	0	0	0	0	0	0	2
Otu1521	2	Planctomycetes	Planctomycetes_unclassified	Planctomycetes_unclassified	Planctomycetes_unclassified	Planctomycetes_unclassified	0	0	0	0	0	0	2	0
Otu1522	2	Planctomycetes	Phycisphaerae	WD2101_soil_group	WD2101_soil_group_unclassified	WD2101_soil_group_unclassified	0	0	1	0	0	0	1	0
Otu1523	2	Proteobacteria	Deltaproteobacteria	Bdellovibrionales	Bdellovibrionaceae	Bdellovibrio	0	0	0	0	0	0	2	0
Otu1524	2	Bacteroidetes	Sphingobacteriia	Sphingobacteriales	Chitinophagaceae	Segetibacter	0	0	0	0	0	2	0	0
Otu1525	2	Planctomycetes	Phycisphaerae	WD2101_soil_group	WD2101_soil_group_unclassified	WD2101_soil_group_unclassified	0	0	0	2	0	0	0	0
Otu1526	2	Bacteroidetes	Bacteroidia	Bacteroidales	Bacteroidaceae	Bacteroides	0	0	0	0	0	2	0	0
Otu1527	2	SM2F11	SM2F11_unclassified	SM2F11_unclassified	SM2F11_unclassified	SM2F11_unclassified	0	0	0	0	0	0	0	2
Otu1528	2	Firmicutes	Clostridia	Clostridiales	Lachnospiraceae	Lachnospiraceae_unclassified	0	0	0	2	0	0	0	0
Otu1529	2	Bacteroidetes	Sphingobacteriia	Sphingobacteriales	Chitinophagaceae	Chitinophagaceae_unclassified	0	0	0	0	0	0	2	0
Otu1530	2	WCHB1-60	WCHB1-60_unclassified	WCHB1-60_unclassified	WCHB1-60_unclassified	WCHB1-60_unclassified	0	0	2	0	0	0	0	0
Otu1531	2	Proteobacteria	Alphaproteobacteria	Rhodospirillales	Acetobacteraceae	Roseomonas	2	0	0	0	0	0	0	0
Otu1532	2	Parcubacteria	Parcubacteria_unclassified	Parcubacteria_unclassified	Parcubacteria_unclassified	Parcubacteria_unclassified	2	0	0	0	0	0	0	0
Otu1533	2	Acidobacteria	Acidobacteria	Subgroup_3	Subgroup_3_unclassified	Subgroup_3_unclassified	0	0	2	0	0	0	0	0
Otu1534	2	Chloroflexi	Thermomicrobia	JG30-KF-CM45	JG30-KF-CM45_unclassified	JG30-KF-CM45_unclassified	0	0	0	0	0	0	0	2
Otu1535	2	Planctomycetes	Phycisphaerae	WD2101_soil_group	WD2101_soil_group_unclassified	WD2101_soil_group_unclassified	0	0	0	0	2	0	0	0
Otu1536	2	Actinobacteria	Actinobacteria	Micromonosporales	Micromonosporaceae	Micromonosporaceae_unclassified	0	0	0	0	0	0	2	0
Otu1537	2	Deinococcus-Thermus	Deinococci	Deinococcales	Deinococcaceae	Deinococcus	0	0	0	0	0	0	0	2
Otu1538	2	Proteobacteria	Deltaproteobacteria	Myxococcales	P3OB-42	P3OB-42_unclassified	0	0	0	0	0	0	2	0
Otu1539	2	Armatimonadetes	Chthonomonadetes	Chthonomonadales	Chthonomonadaceae	Chthonomonas	0	0	0	0	2	0	0	0
Otu1540	2	Verrucomicrobia	Spartobacteria	Chthoniobacterales	Chthoniobacteraceae	Chthoniobacter	0	0	0	0	0	0	2	0
Otu1541	2	Firmicutes	Bacilli	Bacillales	Listeriaceae	Listeria	0	0	0	0	0	0	0	2
Otu1542	2	Proteobacteria	Betaproteobacteria	Burkholderiales	Comamonadaceae	Comamonadaceae_unclassified	0	0	0	0	0	0	0	2
Otu1543	2	Proteobacteria	Alphaproteobacteria	Rhodospirillales	Acetobacteraceae	Acetobacteraceae_unclassified	0	0	0	0	0	0	0	2
Otu1544	2	WCHB1-60	WCHB1-60_unclassified	WCHB1-60_unclassified	WCHB1-60_unclassified	WCHB1-60_unclassified	0	0	0	2	0	0	0	0
Otu1545	2	Planctomycetes	Planctomycetacia	Planctomycetales	Planctomycetaceae	Gemmata	0	0	0	0	0	0	2	0
Otu1546	2	Bacteria_unclassified	Bacteria_unclassified	Bacteria_unclassified	Bacteria_unclassified	Bacteria_unclassified	0	0	0	2	0	0	0	0
Otu1547	2	Bacteria_unclassified	Bacteria_unclassified	Bacteria_unclassified	Bacteria_unclassified	Bacteria_unclassified	0	0	0	0	0	0	0	2
Otu1548	2	Verrucomicrobia	Spartobacteria	Chthoniobacterales	Chthoniobacteraceae	Chthoniobacter	0	0	0	2	0	0	0	0
Otu1549	2	Proteobacteria	Proteobacteria_unclassified	Proteobacteria_unclassified	Proteobacteria_unclassified	Proteobacteria_unclassified	0	1	0	0	0	0	0	1
Otu1550	2	Proteobacteria	Alphaproteobacteria	Alphaproteobacteria_unclassified	Alphaproteobacteria_unclassified	Alphaproteobacteria_unclassified	0	0	2	0	0	0	0	0
Otu1551	2	Acidobacteria	Acidobacteria	Subgroup_3	Subgroup_3_unclassified	Subgroup_3_unclassified	0	2	0	0	0	0	0	0
Otu1552	2	Cyanobacteria	Cyanobacteria_unclassified	Cyanobacteria_unclassified	Cyanobacteria_unclassified	Cyanobacteria_unclassified	2	0	0	0	0	0	0	0
Otu1553	2	Planctomycetes	Phycisphaerae	WD2101_soil_group	WD2101_soil_group_unclassified	WD2101_soil_group_unclassified	0	0	0	0	2	0	0	0
Otu1554	2	Actinobacteria	Rubrobacteria	Rubrobacterales	Rubrobacteriaceae	Rubrobacter	0	0	0	0	2	0	0	0
Otu1555	2	Bacteroidetes	Cytophagia	Order_III	Order_III_unclassified	Order_III_unclassified	1	1	0	0	0	0	0	0
Otu1556	2	Cyanobacteria	Cyanobacteria	SubsectionII	FamilyII	Chroococcidiopsis	0	0	0	0	0	0	2	0
Otu1557	2	Bacteria_unclassified	Bacteria_unclassified	Bacteria_unclassified	Bacteria_unclassified	Bacteria_unclassified	2	0	0	0	0	0	0	0
Otu1558	2	Proteobacteria	Deltaproteobacteria	Oligoflexales	Oligoflexaceae	Oligoflexaceae_unclassified	0	0	2	0	0	0	0	0
Otu1559	2	Proteobacteria	Deltaproteobacteria	Myxococcales	Polyangiaceae	Sorangium	0	0	2	0	0	0	0	0
Otu1560	2	Deinococcus-Thermus	Deinococci	Deinococcales	Deinococcaceae	Deinococcus	0	2	0	0	0	0	0	0
Otu1561	2	Proteobacteria	TA18	TA18_unclassified	TA18_unclassified	TA18_unclassified	0	0	0	0	2	0	0	0
Otu1562	2	Actinobacteria	Acidimicrobiia	Acidimicrobiales	Iamiaceae	Iamia	2	0	0	0	0	0	0	0
Otu1563	2	Actinobacteria	Thermoleophilia	Solirubrobacterales	0319-6M6	0319-6M6_unclassified	0	0	0	0	2	0	0	0
Otu1564	2	Planctomycetes	Planctomycetacia	Planctomycetales	Planctomycetaceae	Gemmata	0	0	0	0	0	0	0	2
Otu1565	2	Bacteria_unclassified	Bacteria_unclassified	Bacteria_unclassified	Bacteria_unclassified	Bacteria_unclassified	0	0	0	0	2	0	0	0
Otu1566	2	Bacteroidetes	Cytophagia	Cytophagales	Cytophagaceae	Hymenobacter	0	0	0	0	0	0	2	0
Otu1567	2	Deinococcus-Thermus	Deinococci	Deinococcales	Deinococcaceae	Deinococcus	0	0	0	0	0	2	0	0
Otu1568	2	Proteobacteria	Alphaproteobacteria	Rhodospirillales	Acetobacteraceae	Acetobacteraceae_unclassified	0	0	0	0	0	0	0	0
Otu1569	2	Chloroflexi	Chloroflexia	Kallotenuales	Kallotenuales_unclassified	Kallotenuales_unclassified	0	0	1	0	1	0	0	0
Otu1570	2	Actinobacteria	Actinobacteria	Kineosporiales	Kineosporiaceae	Kineosporiaceae_unclassified	0	0	0	0	2	0	0	0
Otu1571	2	Proteobacteria	Gammaproteobacteria	Oceanospirillales	SAR86_clade	SAR86_clade_unclassified	0	0	0	0	0	0	0	0
Otu1572	2	Bacteroidetes	Flavobacteriia	Flavobacteriales	Flavobacteriaceae	Flavobacteriaceae_unclassified	0	0	0	0	0	0	2	0
Otu1573	2	Proteobacteria	Alphaproteobacteria	Rhizobiales	Rhizobiales_unclassified	Rhizobiales_unclassified	0	0	0	0	0	0	0	0
Otu1574	2	Chloroflexi	Thermomicrobia	JG30-KF-CM45	JG30-KF-CM45_unclassified	JG30-KF-CM45_unclassified	0	0	0	0	0	0	0	0
Otu1575	2	Bacteria_unclassified	Bacteria_unclassified	Bacteria_unclassified	Bacteria_unclassified	Bacteria_unclassified	0	0	0	0	0	0	0	0
Otu1576	2	Chloroflexi	Chloroflexia	Kallotenuales	Kallotenuales_unclassified	Kallotenuales_unclassified	0	0	0	0	0	2	0	0
Otu1577	2	Chloroflexi	Chloroflexia	Kallotenuales	Kallotenuales_unclassified	Kallotenuales_unclassified	0	0	0	0	0	0	0	0
Otu1578	2	Proteobacteria	Gammaproteobacteria	Thiotrichales	Piscirickettsiaceae	Methylophaga	0	0	0	0	0	0	0	0
Otu1579	2	Cyanobacteria	ML635J-21	ML635J-21_unclassified	ML635J-21_unclassified	ML635J-21_unclassified	0	0	0	0	1	0	1	0
Otu1580	2	Chloroflexi	Chloroflexi_unclassified	Chloroflexi_unclassified	Chloroflexi_unclassified	Chloroflexi_unclassified	0	0	0	0	0	0	0	0
Otu1581	2	Acidobacteria	Acidobacteria	Subgroup_4	RB41	RB41_unclassified	0	0	0	0	0	0	0	0
Otu1582	2	Planctomycetes	Phycisphaerae	WD2101_soil_group	WD2101_soil_group_unclassified	WD2101_soil_group_unclassified	0	0	2	0	0	0	0	0
Otu1583	2	Proteobacteria	Gammaproteobacteria	Oceanospirillales	ZD0405	ZD0405_unclassified	0	0	0	0	0	0	0	0
Otu1584	2	Deinococcus-Thermus	Deinococci	Deinococcales	Deinococcaceae	Deinococcus	0	0	0	0	0	1	1	0
Otu1585	2	Chloroflexi	Chloroflexi_unclassified	Chloroflexi_unclassified	Chloroflexi_unclassified	Chloroflexi_unclassified	0	0	0	0	0	0	2	0
Otu1586	2	Bacteria_unclassified	Bacteria_unclassified	Bacteria_unclassified	Bacteria_unclassified	Bacteria_unclassified	0	0	0	0	0	0	0	0
Otu1587	2	Proteobacteria	Alphaproteobacteria	Rhodospirillales	Acetobacteraceae	Acetobacteraceae_unclassified	0	0	0	0	0	0	2	0
Otu1588	2	Proteobacteria	Deltaproteobacteria	Bdellovibrionales	Bdellovibrionaceae	Bdellovibrio	0	0	0	0	2	0	0	0
Otu1589	2	Cyanobacteria	Cyanobacteria	SubsectionII	FamilyII	Chroococcidiopsis	0	0	0	0	2	0	0	0
Otu1590	2	Proteobacteria	Alphaproteobacteria	Rhizobiales	Methylobacteriaceae	Methylobacteriaceae_unclassified	0	0	0	2	0	0	0	0
Otu1591	2	Bacteroidetes	Bacteroidetes_unclassified	Bacteroidetes_unclassified	Bacteroidetes_unclassified	Bacteroidetes_unclassified	0	0	2	0	0	0	0	0
Otu1592	2	Planctomycetes	Phycisphaerae	WD2101_soil_group	WD2101_soil_group_unclassified	WD2101_soil_group_unclassified	0	0	2	0	0	0	0	0
Otu1593	2	Planctomycetes	Planctomycetacia	Planctomycetales	Planctomycetaceae	Planctomycetaceae_unclassified	0	0	0	0	2	0	0	0
Otu1594	2	Proteobacteria	Alphaproteobacteria	Rhodospirillales	Acetobacteraceae	Acetobacteraceae_unclassified	0	0	0	0	1	0	1	0
Otu1595	2	Acidobacteria	Acidobacteria	Subgroup_3	Unknown_Family	Bryobacter	2	0	0	0	0	0	0	0
Otu1596	2	Bacteria_unclassified	Bacteria_unclassified	Bacteria_unclassified	Bacteria_unclassified	Bacteria_unclassified	0	0	0	0	2	0	0	0
Otu1597	2	Cyanobacteria	Cyanobacteria	Cyanobacteria_unclassified	Cyanobacteria_unclassified	Cyanobacteria_unclassified	2	0	0	0	0	0	0	0
Otu1598	2	Proteobacteria	Alphaproteobacteria	Rhodospirillales	Acetobacteraceae	Acetobacteraceae_unclassified	0	2	0	0	0	0	0	0
Otu1599	2	Bacteria_unclassified	Bacteria_unclassified	Bacteria_unclassified	Bacteria_unclassified	Bacteria_unclassified	0	0	2	0	0	0	0	0
Otu1600	2	Chloroflexi	Chloroflexia	Kallotenuales	AKIW781	AKIW781_unclassified	0	0	0	0	0	2	0	0
Otu1601	2	Chloroflexi	Chloroflexia	Kallotenuales	Kallotenuales_unclassified	Kallotenuales_unclassified	0	0	0	0	0	2	0	0
Otu1602	2	Verrucomicrobia	Spartobacteria	Chthoniobacterales	Chthoniobacterales_unclassified	Chthoniobacterales_unclassified	0	0	2	0	0	0	0	0
Otu1603	2	Gemmatimonadetes	Gemmatimonadetes	Gemmatimonadales	Gemmatimonadaceae	Gemmatimonadaceae_unclassified	0	0	0	2	0	0	0	0
Otu1604	2	Bacteria_unclassified	Bacteria_unclassified	Bacteria_unclassified	Bacteria_unclassified	Bacteria_unclassified	0	0	0	0	2	0	0	0
Otu1605	2	Proteobacteria	Alphaproteobacteria	Rhodospirillales	Rhodospirillales_unclassified	Rhodospirillales_unclassified	0	0	2	0	0	0	0	0
Otu1606	2	Proteobacteria	Alphaproteobacteria	Alphaproteobacteria_unclassified	Alphaproteobacteria_unclassified	Alphaproteobacteria_unclassified	0	0	0	0	2	0	0	0
Otu1607	2	Proteobacteria	Alphaproteobacteria	Rickettsiales	Rickettsiales_unclassified	Rickettsiales_unclassified	0	0	2	0	0	0	0	0
Otu1608	2	Proteobacteria	Alphaproteobacteria	Rhizobiales	Methylobacteriaceae	Methylobacteriaceae_unclassified	0	0	0	0	0	0	2	0
Otu1609	2	Chloroflexi	Chloroflexia	Kallotenuales	AKIW781	AKIW781_unclassified	0	0	0	1	0	0	0	1
Otu1610	2	Armatimonadetes	Armatimonadia	Armatimonadales	Armatimonadales_unclassified	Armatimonadales_unclassified	1	0	0	0	1	0	0	0
Otu1611	2	Actinobacteria	Actinobacteria	Propionibacteriales	Nocardioidaceae	Nocardioides	0	0	0	0	2	0	0	0
Otu1612	2	Planctomycetes	Phycisphaerae	WD2101_soil_group	WD2101_soil_group_unclassified	WD2101_soil_group_unclassified	0	0	2	0	0	0	0	0
Otu1613	2	Bacteria_unclassified	Bacteria_unclassified	Bacteria_unclassified	Bacteria_unclassified	Bacteria_unclassified	0	0	0	0	2	0	0	0
Otu1614	2	Proteobacteria	Betaproteobacteria	Burkholderiales	Oxalobacteraceae	Massilia	0	0	0	0	0	0	2	0
Otu1615	2	Cyanobacteria	Cyanobacteria	SubsectionI	FamilyI	FamilyI_unclassified	0	0	0	0	0	0	2	0
Otu1616	2	Bacteria_unclassified	Bacteria_unclassified	Bacteria_unclassified	Bacteria_unclassified	Bacteria_unclassified	0	0	0	0	2	0	0	0
Otu1617	2	Proteobacteria	Alphaproteobacteria	Rhodospirillales	Acetobacteraceae	Acetobacteraceae_unclassified	0	0	0	2	0	0	0	0
Otu1618	2	Planctomycetes	Phycisphaerae	WD2101_soil_group	WD2101_soil_group_unclassified	WD2101_soil_group_unclassified	0	2	0	0	0	0	0	0
Otu1619	2	Firmicutes	Clostridia	Clostridiales	Ruminococcaceae	Ruminococcaceae_unclassified	0	0	0	1	0	0	1	0
Otu1620	2	Bacteria_unclassified	Bacteria_unclassified	Bacteria_unclassified	Bacteria_unclassified	Bacteria_unclassified	0	0	0	0	2	0	0	0
Otu1621	2	Planctomycetes	Planctomycetacia	Planctomycetales	Planctomycetaceae	Gemmata	2	0	0	0	0	0	0	0
Otu1622	2	Chloroflexi	Thermomicrobia	JG30-KF-CM45	JG30-KF-CM45_unclassified	JG30-KF-CM45_unclassified	0	0	0	0	0	2	0	0
Otu1623	2	Planctomycetes	Planctomycetacia	Planctomycetales	Planctomycetaceae	Pirellula	2	0	0	0	0	0	0	0
Otu1624	2	Bacteria_unclassified	Bacteria_unclassified	Bacteria_unclassified	Bacteria_unclassified	Bacteria_unclassified	2	0	0	0	0	0	0	0
Otu1625	2	Planctomycetes	Phycisphaerae	WD2101_soil_group	WD2101_soil_group_unclassified	WD2101_soil_group_unclassified	0	0	0	2	0	0	0	0
Otu1626	2	Cyanobacteria	Cyanobacteria	SubsectionII	FamilyII	Chroococcidiopsis	2	0	0	0	0	0	0	0
Otu1627	2	Bacteria_unclassified	Bacteria_unclassified	Bacteria_unclassified	Bacteria_unclassified	Bacteria_unclassified	2	0	0	0	0	0	0	0
Otu1628	2	Actinobacteria	Actinobacteria_unclassified	Actinobacteria_unclassified	Actinobacteria_unclassified	Actinobacteria_unclassified	0	0	2	0	0	0	0	0
Otu1629	2	Planctomycetes	Phycisphaerae	WD2101_soil_group	WD2101_soil_group_unclassified	WD2101_soil_group_unclassified	0	0	2	0	0	0	0	0
Otu1630	2	Bacteroidetes	Cytophagia	Cytophagales	Cytophagaceae	Sporocytophaga	0	0	0	0	2	0	0	0
Otu1631	2	Chloroflexi	Ktedonobacteria	C0119	C0119_unclassified	C0119_unclassified	0	0	2	0	0	0	0	0
Otu1632	2	Acidobacteria	Acidobacteria	Subgroup_3	Unknown_Family	Bryobacter	0	0	0	0	0	0	0	2
Otu1633	2	Bacteroidetes	Cytophagia	Order_II	Rhodothermaceae	Rhodothermaceae_unclassified	2	0	0	0	0	0	0	0
Otu1634	2	Planctomycetes	Planctomycetes_unclassified	Planctomycetes_unclassified	Planctomycetes_unclassified	Planctomycetes_unclassified	0	0	0	0	0	0	2	0
Otu1635	2	Bacteroidetes	Sphingobacteriia	Sphingobacteriales	Chitinophagaceae	Ferruginibacter	0	0	0	0	2	0	0	0
Otu1636	2	Chloroflexi	Chloroflexia	Kallotenuales	Kallotenuales_unclassified	Kallotenuales_unclassified	0	0	0	0	0	0	0	0
Otu1637	2	Proteobacteria	Alphaproteobacteria	Alphaproteobacteria_unclassified	Alphaproteobacteria_unclassified	Alphaproteobacteria_unclassified	0	0	0	0	0	0	2	0
Otu1638	2	Proteobacteria	Alphaproteobacteria	Rhodospirillales	Acetobacteraceae	Acetobacteraceae_unclassified	0	0	0	0	2	0	0	0
Otu1639	2	Cyanobacteria	Cyanobacteria	Cyanobacteria_unclassified	Cyanobacteria_unclassified	Cyanobacteria_unclassified	0	0	0	0	0	0	0	2
Otu1640	2	Gemmatimonadetes	Gemmatimonadetes	AT425-EubC11_terrestrial_group	AT425-EubC11_terrestrial_group_unclassified	AT425-EubC11_terrestrial_group_unclassified	0	0	0	0	0	0	2	0
Otu1641	2	Bacteria_unclassified	Bacteria_unclassified	Bacteria_unclassified	Bacteria_unclassified	Bacteria_unclassified	0	0	0	0	0	0	2	0
Otu1642	2	Chloroflexi	Ktedonobacteria	C0119	C0119_unclassified	C0119_unclassified	0	0	0	0	0	0	2	0
Otu1643	2	Proteobacteria	Alphaproteobacteria	Rhodospirillales	Acetobacteraceae	Craurococcus	0	0	0	0	0	2	0	0
Otu1644	2	Cyanobacteria	Cyanobacteria	SubsectionIII	FamilyI	FamilyI_unclassified	0	0	0	0	0	0	2	0
Otu1645	2	Acidobacteria	Acidobacteria	Subgroup_4	Unknown_Family	Blastocatella	0	0	0	2	0	0	0	0
Otu1646	2	Proteobacteria	Alphaproteobacteria	Rhodospirillales	Acetobacteraceae	Acetobacteraceae_unclassified	2	0	0	0	0	0	0	0
Otu1647	2	Planctomycetes	Phycisphaerae	WD2101_soil_group	WD2101_soil_group_unclassified	WD2101_soil_group_unclassified	0	0	0	0	0	0	2	0
Otu1648	2	Bacteroidetes	Bacteroidia	Bacteroidales	Bacteroidaceae	Bacteroides	0	0	0	0	0	2	0	0
Otu1649	2	Proteobacteria	Betaproteobacteria	Methylophilales	Methylophilaceae	OM43_clade	0	0	0	0	0	0	0	0
Otu1650	2	Acidobacteria	Acidobacteria	Subgroup_4	Unknown_Family	Blastocatella	0	0	2	0	0	0	0	0
Otu1651	2	Verrucomicrobia	OPB35_soil_group	OPB35_soil_group_unclassified	OPB35_soil_group_unclassified	OPB35_soil_group_unclassified	0	0	0	0	0	0	2	0
Otu1652	2	Planctomycetes	Planctomycetes_unclassified	Planctomycetes_unclassified	Planctomycetes_unclassified	Planctomycetes_unclassified	0	0	0	2	0	0	0	0
Otu1653	2	Cyanobacteria	Cyanobacteria	Cyanobacteria_unclassified	Cyanobacteria_unclassified	Cyanobacteria_unclassified	0	0	0	0	0	0	2	0
Otu1654	2	Chloroflexi	Chloroflexi_unclassified	Chloroflexi_unclassified	Chloroflexi_unclassified	Chloroflexi_unclassified	0	0	0	0	0	0	0	0
Otu1655	2	Proteobacteria	Betaproteobacteria	Neisseriales	Neisseriaceae	Pseudogulbenkiania	0	0	0	0	0	0	2	0
Otu1656	2	Bacteria_unclassified	Bacteria_unclassified	Bacteria_unclassified	Bacteria_unclassified	Bacteria_unclassified	0	0	0	0	0	0	2	0
Otu1657	2	Bacteria_unclassified	Bacteria_unclassified	Bacteria_unclassified	Bacteria_unclassified	Bacteria_unclassified	0	0	0	2	0	0	0	0
Otu1658	2	Acidobacteria	Acidobacteria	Subgroup_3	Subgroup_3_unclassified	Subgroup_3_unclassified	0	0	0	0	0	0	2	0
Otu1659	2	Proteobacteria	Alphaproteobacteria	Rhodospirillales	Acetobacteraceae	Acetobacteraceae_unclassified	0	2	0	0	0	0	0	0
Otu1660	2	Chloroflexi	Ktedonobacteria	C0119	C0119_unclassified	C0119_unclassified	0	0	0	0	0	0	0	2
Otu1661	2	Nitrospirae	Nitrospira	Nitrospirales	Nitrospiraceae	Nitrospira	0	0	0	0	0	0	0	2
Otu1662	2	Chloroflexi	Chloroflexi_unclassified	Chloroflexi_unclassified	Chloroflexi_unclassified	Chloroflexi_unclassified	0	0	0	1	0	0	0	0
Otu1663	2	Armatimonadetes	Armatimonadetes_unclassified	Armatimonadetes_unclassified	Armatimonadetes_unclassified	Armatimonadetes_unclassified	0	0	0	2	0	0	0	0
Otu1664	2	Bacteria_unclassified	Bacteria_unclassified	Bacteria_unclassified	Bacteria_unclassified	Bacteria_unclassified	0	0	0	0	0	2	0	0
Otu1665	2	Cyanobacteria	Cyanobacteria	SubsectionIV	FamilyI	FamilyI_unclassified	0	0	0	0	0	0	0	2
Otu1666	2	Firmicutes	Clostridia	Clostridiales	Clostridiales_unclassified	Clostridiales_unclassified	0	0	0	0	0	0	0	2
Otu1667	2	Actinobacteria	Actinobacteria	Kineosporiales	Kineosporiaceae	Kineosporiaceae_unclassified	2	0	0	0	0	0	0	0
Otu1668	2	Proteobacteria	TA18	TA18_unclassified	TA18_unclassified	TA18_unclassified	0	0	0	0	0	0	2	0
Otu1669	2	Actinobacteria	Actinobacteria	Kineosporiales	Kineosporiaceae	Kineosporiaceae_unclassified	0	0	0	0	0	0	2	0
Otu1670	2	Gemmatimonadetes	Gemmatimonadetes	Gemmatimonadetes_unclassified	Gemmatimonadetes_unclassified	Gemmatimonadetes_unclassified	0	0	0	0	0	0	2	0
Otu1671	2	Actinobacteria	Actinobacteria	Frankiales	Geodermatophilaceae	Blastococcus	0	0	0	0	2	0	0	0
Otu1672	2	Proteobacteria	Deltaproteobacteria	Bdellovibrionales	Bdellovibrionaceae	Bdellovibrio	0	0	0	0	0	0	2	0
Otu1673	2	Planctomycetes	Phycisphaerae	WD2101_soil_group	WD2101_soil_group_unclassified	WD2101_soil_group_unclassified	0	0	0	0	0	0	2	0
Otu1674	2	Planctomycetes	Planctomycetacia	Planctomycetales	Planctomycetaceae	Planctomycetaceae_unclassified	0	0	0	0	0	0	2	0
Otu1675	2	Proteobacteria	Alphaproteobacteria	Caulobacterales	Caulobacteraceae	Phenylobacterium	0	0	0	0	0	0	2	0
Otu1676	2	Verrucomicrobia	Verrucomicrobia_unclassified	Verrucomicrobia_unclassified	Verrucomicrobia_unclassified	Verrucomicrobia_unclassified	0	0	0	0	0	0	2	0
Otu1677	2	Firmicutes	Clostridia	Clostridiales	Lachnospiraceae	Lachnospiraceae_NK4A136_group	0	0	0	0	0	0	2	0
Otu1678	2	Bacteria_unclassified	Bacteria_unclassified	Bacteria_unclassified	Bacteria_unclassified	Bacteria_unclassified	0	0	0	0	0	0	2	0
Otu1679	2	Bacteroidetes	Sphingobacteriia	Sphingobacteriales	Chitinophagaceae	Segetibacter	0	2	0	0	0	0	0	0
Otu1680	2	Planctomycetes	Phycisphaerae	WD2101_soil_group	WD2101_soil_group_unclassified	WD2101_soil_group_unclassified	0	0	0	0	0	0	2	0
Otu1681	2	Chloroflexi	KD4-96	KD4-96_unclassified	KD4-96_unclassified	KD4-96_unclassified	0	0	2	0	0	0	0	0
Otu1682	2	Cyanobacteria	Cyanobacteria	Cyanobacteria_unclassified	Cyanobacteria_unclassified	Cyanobacteria_unclassified	0	0	0	0	0	0	0	2
Otu1683	2	Planctomycetes	Phycisphaerae	WD2101_soil_group	WD2101_soil_group_unclassified	WD2101_soil_group_unclassified	0	0	0	2	0	0	0	0
Otu1684	2	WCHB1-60	WCHB1-60_unclassified	WCHB1-60_unclassified	WCHB1-60_unclassified	WCHB1-60_unclassified	0	0	0	2	0	0	0	0
Otu1685	2	Proteobacteria	Alphaproteobacteria	Rhodobacterales	Rhodobacteraceae	Rubellimicrobium	0	0	0	0	0	2	0	0
Otu1686	2	Proteobacteria	Alphaproteobacteria	Rhizobiales	Rhizobiales_unclassified	Rhizobiales_unclassified	0	0	0	0	0	2	0	0
Otu1687	2	Proteobacteria	Alphaproteobacteria	Rhizobiales	Methylobacteriaceae	Methylobacteriaceae_unclassified	0	0	0	0	2	0	0	0
Otu1688	2	Actinobacteria	Actinobacteria	Micrococcales	Micrococcales_unclassified	Micrococcales_unclassified	1	0	1	0	0	0	0	0
Otu1689	2	Cyanobacteria	Cyanobacteria	Cyanobacteria_unclassified	Cyanobacteria_unclassified	Cyanobacteria_unclassified	0	0	0	0	0	0	0	0
Otu1690	2	Deinococcus-Thermus	Deinococci	Deinococcales	Trueperaceae	Truepera	0	0	0	0	2	0	0	0
Otu1691	2	Proteobacteria	Deltaproteobacteria	Myxococcales	Myxococcales_unclassified	Myxococcales_unclassified	1	0	0	0	0	0	1	0
Otu1692	2	Cyanobacteria	Cyanobacteria	Cyanobacteria_unclassified	Cyanobacteria_unclassified	Cyanobacteria_unclassified	0	0	0	0	0	0	0	0
Otu1693	2	Acidobacteria	Acidobacteria	Subgroup_3	Unknown_Family	Bryobacter	0	0	0	0	2	0	0	0
Otu1694	2	Chloroflexi	Chloroflexi_unclassified	Chloroflexi_unclassified	Chloroflexi_unclassified	Chloroflexi_unclassified	0	0	0	0	0	0	2	0
Otu1695	2	Cyanobacteria	Cyanobacteria	SubsectionII	FamilyII	Chroococcidiopsis	0	0	0	0	2	0	0	0
Otu1696	2	Chloroflexi	Chloroflexi_unclassified	Chloroflexi_unclassified	Chloroflexi_unclassified	Chloroflexi_unclassified	0	0	0	0	0	0	2	0
Otu1697	2	Bacteroidetes	Sphingobacteriia	Sphingobacteriales	Saprospiraceae	Rubidimonas	0	0	0	0	0	0	2	0
Otu1698	2	Bacteroidetes	Sphingobacteriia	Sphingobacteriales	Chitinophagaceae	Flavisolibacter	0	0	2	0	0	0	0	0
Otu1699	2	Proteobacteria	Deltaproteobacteria	Myxococcales	Phaselicystidaceae	Phaselicystis	0	0	0	0	0	0	2	0
Otu1700	2	Proteobacteria	Alphaproteobacteria	Rhizobiales	Rhizobiales_unclassified	Rhizobiales_unclassified	0	0	0	2	0	0	0	0
Otu1701	2	Proteobacteria	Proteobacteria_unclassified	Proteobacteria_unclassified	Proteobacteria_unclassified	Proteobacteria_unclassified	2	0	0	0	0	0	0	0
Otu1702	2	Bacteria_unclassified	Bacteria_unclassified	Bacteria_unclassified	Bacteria_unclassified	Bacteria_unclassified	0	0	0	0	2	0	0	0
Otu1703	2	Bacteria_unclassified	Bacteria_unclassified	Bacteria_unclassified	Bacteria_unclassified	Bacteria_unclassified	0	0	0	1	0	0	1	0
Otu1704	2	Planctomycetes	Phycisphaerae	WD2101_soil_group	WD2101_soil_group_unclassified	WD2101_soil_group_unclassified	0	0	0	0	0	0	2	0
Otu1705	2	Planctomycetes	Planctomycetacia	Planctomycetales	Planctomycetaceae	Singulisphaera	0	0	0	2	0	0	0	0
Otu1706	2	Proteobacteria	Alphaproteobacteria	Rhodospirillales	Acetobacteraceae	Acetobacteraceae_unclassified	0	0	0	0	0	2	0	0
Otu1707	2	Cyanobacteria	Cyanobacteria	SubsectionIV	FamilyI	Nostoc	1	0	0	0	0	0	1	0
Otu1708	2	Chloroflexi	Thermomicrobia	JG30-KF-CM45	JG30-KF-CM45_unclassified	JG30-KF-CM45_unclassified	0	0	0	0	0	2	0	0
Otu1709	2	Proteobacteria	Alphaproteobacteria	Rhodospirillales	Acetobacteraceae	Craurococcus	0	0	0	0	0	0	2	0
Otu1710	2	Verrucomicrobia	Spartobacteria	Chthoniobacterales	DA101_soil_group	DA101_soil_group_unclassified	0	0	0	0	0	0	0	2
Otu1711	2	Actinobacteria	Actinobacteria_unclassified	Actinobacteria_unclassified	Actinobacteria_unclassified	Actinobacteria_unclassified	0	0	0	2	0	0	0	0
Otu1712	2	Bacteroidetes	Cytophagia	Cytophagales	Cytophagales_unclassified	Cytophagales_unclassified	0	0	0	0	0	0	2	0
Otu1713	2	Proteobacteria	Alphaproteobacteria	Rhodospirillales	Rhodospirillaceae	Thalassospira	0	0	0	0	0	0	2	0
Otu1714	2	Actinobacteria	Actinobacteria	Micrococcales	Intrasporangiaceae	Intrasporangiaceae_unclassified	0	0	0	2	0	0	0	0
Otu1715	2	Deinococcus-Thermus	Deinococci	Deinococcales	Deinococcaceae	Deinococcus	0	0	0	0	0	2	0	0
Otu1716	2	Bacteroidetes	Sphingobacteriia	Sphingobacteriales	Chitinophagaceae	Ferruginibacter	1	1	0	0	0	0	0	0
Otu1717	2	Bacteria_unclassified	Bacteria_unclassified	Bacteria_unclassified	Bacteria_unclassified	Bacteria_unclassified	0	0	0	0	0	0	2	0
Otu1718	2	Verrucomicrobia	Spartobacteria	Chthoniobacterales	Chthoniobacteraceae	Chthoniobacter	0	0	0	0	2	0	0	0
Otu1719	2	Bacteroidetes	Cytophagia	Cytophagales	Cytophagaceae	Spirosoma	0	2	0	0	0	0	0	0
Otu1720	2	Cyanobacteria	Cyanobacteria	SubsectionIII	FamilyI	Leptolyngbya	0	0	0	0	0	0	2	0
Otu1721	2	Chloroflexi	Thermomicrobia	JG30-KF-CM45	JG30-KF-CM45_unclassified	JG30-KF-CM45_unclassified	0	0	0	0	0	0	0	2
Otu1722	2	Verrucomicrobia	Spartobacteria	Chthoniobacterales	Chthoniobacteraceae	Chthoniobacter	0	0	0	0	0	0	2	0
Otu1723	2	Bacteria_unclassified	Bacteria_unclassified	Bacteria_unclassified	Bacteria_unclassified	Bacteria_unclassified	0	0	0	0	0	0	2	0
Otu1724	2	Proteobacteria	Deltaproteobacteria	Myxococcales	Sandaracinaceae	Sandaracinaceae_unclassified	0	0	0	0	0	0	2	0
Otu1725	2	Bacteroidetes	Cytophagia	Cytophagales	Cytophagaceae	Spirosoma	0	0	0	0	0	0	2	0
Otu1726	2	Proteobacteria	Alphaproteobacteria	Rhodospirillales	Rhodospirillales_Incertae_Sedis	Candidatus_Alysiosphaera	0	0	2	0	0	0	0	0
Otu1727	2	Proteobacteria	Alphaproteobacteria	Rhodospirillales	Acetobacteraceae	Acetobacteraceae_unclassified	0	0	0	0	0	0	2	0
Otu1728	2	Bacteria_unclassified	Bacteria_unclassified	Bacteria_unclassified	Bacteria_unclassified	Bacteria_unclassified	0	0	0	0	0	0	0	0
Otu1729	2	Actinobacteria	Actinobacteria	Bifidobacteriales	Bifidobacteriaceae	Bifidobacterium	0	0	0	0	0	0	0	2
Otu1730	2	Acidobacteria	Acidobacteria	Subgroup_3	Unknown_Family	Bryobacter	0	0	1	0	0	0	1	0
Otu1731	2	Bacteria_unclassified	Bacteria_unclassified	Bacteria_unclassified	Bacteria_unclassified	Bacteria_unclassified	0	0	0	0	0	0	2	0
Otu1732	2	Chloroflexi	Chloroflexia	Kallotenuales	AKIW781	AKIW781_unclassified	0	0	0	0	0	2	0	0
Otu1733	2	Chloroflexi	TK10	TK10_unclassified	TK10_unclassified	TK10_unclassified	0	0	1	0	1	0	0	0
Otu1734	2	Firmicutes	Bacilli	Bacillales	Planococcaceae	Planococcaceae_unclassified	0	0	0	0	0	2	0	0
Otu1735	2	Proteobacteria	Alphaproteobacteria	Rhodospirillales	Rhodospirillaceae	Thalassospira	0	0	0	0	0	0	0	2
Otu1736	2	Proteobacteria	Alphaproteobacteria	Rhodospirillales	Acetobacteraceae	Acetobacteraceae_unclassified	0	0	0	2	0	0	0	0
Otu1737	2	Verrucomicrobia	Spartobacteria	Chthoniobacterales	DA101_soil_group	DA101_soil_group_unclassified	0	0	0	0	0	0	0	2
Otu1738	2	Bacteroidetes	Sphingobacteriia	Sphingobacteriales	Chitinophagaceae	Segetibacter	0	0	0	0	1	0	0	1
Otu1739	2	Bacteria_unclassified	Bacteria_unclassified	Bacteria_unclassified	Bacteria_unclassified	Bacteria_unclassified	0	0	0	2	0	0	0	0
Otu1740	2	Cyanobacteria	Cyanobacteria	Cyanobacteria_unclassified	Cyanobacteria_unclassified	Cyanobacteria_unclassified	0	0	0	0	0	0	0	2
Otu1741	2	Proteobacteria	Deltaproteobacteria	Myxococcales	Phaselicystidaceae	Phaselicystis	0	0	0	2	0	0	0	0
Otu1742	2	Cyanobacteria	Cyanobacteria	Cyanobacteria_unclassified	Cyanobacteria_unclassified	Cyanobacteria_unclassified	0	0	0	2	0	0	0	0
Otu1743	2	Armatimonadetes	Armatimonadetes_unclassified	Armatimonadetes_unclassified	Armatimonadetes_unclassified	Armatimonadetes_unclassified	0	0	0	0	0	0	2	0
Otu1744	2	Tenericutes	Mollicutes	Mollicutes_RF9	Mollicutes_RF9_unclassified	Mollicutes_RF9_unclassified	0	0	0	0	0	0	0	2
Otu1745	2	Planctomycetes	Planctomycetacia	Planctomycetales	Planctomycetaceae	Planctomycetaceae_unclassified	2	0	0	0	0	0	0	0
Otu1746	2	Bacteria_unclassified	Bacteria_unclassified	Bacteria_unclassified	Bacteria_unclassified	Bacteria_unclassified	0	0	0	2	0	0	0	0
Otu1747	2	Chloroflexi	Thermomicrobia	JG30-KF-CM45	JG30-KF-CM45_unclassified	JG30-KF-CM45_unclassified	0	0	0	0	0	2	0	0
Otu1748	2	Chloroflexi	TK10	TK10_unclassified	TK10_unclassified	TK10_unclassified	0	0	0	0	0	0	2	0
Otu1749	2	Planctomycetes	Planctomycetacia	Planctomycetales	Planctomycetaceae	Gemmata	0	0	0	0	0	0	2	0
Otu1750	2	Chloroflexi	Thermomicrobia	JG30-KF-CM45	JG30-KF-CM45_unclassified	JG30-KF-CM45_unclassified	0	0	0	0	0	0	0	2
Otu1751	2	Actinobacteria	Actinobacteria	Actinobacteria_unclassified	Actinobacteria_unclassified	Actinobacteria_unclassified	0	0	0	0	0	0	2	0
Otu1752	2	Chloroflexi	TK10	TK10_unclassified	TK10_unclassified	TK10_unclassified	1	0	1	0	0	0	0	0
Otu1753	2	Gemmatimonadetes	Gemmatimonadetes	AT425-EubC11_terrestrial_group	AT425-EubC11_terrestrial_group_unclassified	AT425-EubC11_terrestrial_group_unclassified	0	0	0	0	0	2	0	0
Otu1754	2	Chloroflexi	Chloroflexi_unclassified	Chloroflexi_unclassified	Chloroflexi_unclassified	Chloroflexi_unclassified	0	0	0	2	0	0	0	0
Otu1755	2	Actinobacteria	Actinobacteria_unclassified	Actinobacteria_unclassified	Actinobacteria_unclassified	Actinobacteria_unclassified	0	0	0	0	0	0	2	0
Otu1756	2	Proteobacteria	Alphaproteobacteria	Sphingomonadales	Sphingomonadales_unclassified	Sphingomonadales_unclassified	0	0	0	0	0	0	2	0
Otu1757	2	Proteobacteria	Alphaproteobacteria	Rhodospirillales	Acetobacteraceae	Acidiphilium	0	2	0	0	0	0	0	0
Otu1758	2	Gemmatimonadetes	Gemmatimonadetes	Gemmatimonadales	Gemmatimonadaceae	Gemmatimonas	0	0	0	0	0	0	2	0
Otu1759	2	Planctomycetes	Phycisphaerae	WD2101_soil_group	WD2101_soil_group_unclassified	WD2101_soil_group_unclassified	0	0	0	0	0	0	2	0
Otu1760	2	Bacteria_unclassified	Bacteria_unclassified	Bacteria_unclassified	Bacteria_unclassified	Bacteria_unclassified	0	0	0	0	0	0	0	2
Otu1761	2	Cyanobacteria	Cyanobacteria	SubsectionII	FamilyII	Chroococcidiopsis	0	0	0	0	0	0	0	2
Otu1762	2	Cyanobacteria	Cyanobacteria	Cyanobacteria_unclassified	Cyanobacteria_unclassified	Cyanobacteria_unclassified	0	0	0	0	0	0	2	0
Otu1763	2	Chloroflexi	Thermomicrobia	Thermomicrobia_unclassified	Thermomicrobia_unclassified	Thermomicrobia_unclassified	0	0	0	0	2	0	0	0
Otu1764	2	Proteobacteria	Betaproteobacteria	Burkholderiales	Alcaligenaceae	Alcaligenaceae_unclassified	0	0	0	2	0	0	0	0
Otu1765	2	Proteobacteria	TA18	TA18_unclassified	TA18_unclassified	TA18_unclassified	0	0	0	0	0	0	2	0
Otu1766	2	Bacteria_unclassified	Bacteria_unclassified	Bacteria_unclassified	Bacteria_unclassified	Bacteria_unclassified	0	0	0	0	0	0	2	0
Otu1767	2	Proteobacteria	Alphaproteobacteria	Sphingomonadales	Sphingomonadaceae	Sphingomonas	0	0	0	0	0	0	2	0
Otu1768	2	Actinobacteria	Acidimicrobiia	Acidimicrobiales	Acidimicrobiales_unclassified	Acidimicrobiales_unclassified	1	0	0	0	0	0	0	0
Otu1769	2	Proteobacteria	Alphaproteobacteria	Rhizobiales	Rhizobiales_unclassified	Rhizobiales_unclassified	0	0	0	0	0	0	0	0
Otu1770	2	Acidobacteria	Acidobacteria	Subgroup_4	RB41	RB41_unclassified	0	1	1	0	0	0	0	0
Otu1771	2	Bacteria_unclassified	Bacteria_unclassified	Bacteria_unclassified	Bacteria_unclassified	Bacteria_unclassified	0	0	0	2	0	0	0	0
Otu1772	2	Firmicutes	Clostridia	Clostridiales	Peptostreptococcaceae	Romboutsia	0	0	0	2	0	0	0	0
Otu1773	2	Proteobacteria	Alphaproteobacteria	Sphingomonadales	Sphingomonadaceae	Sphingomonadaceae_unclassified	0	0	0	0	0	0	2	0
Otu1774	2	Planctomycetes	Phycisphaerae	WD2101_soil_group	WD2101_soil_group_unclassified	WD2101_soil_group_unclassified	0	0	0	0	0	0	0	2
Otu1775	1	Planctomycetes	Planctomycetacia	Planctomycetales	Planctomycetaceae	Singulisphaera	0	0	1	0	0	0	0	0
Otu1776	1	Bacteroidetes	Sphingobacteriia	Sphingobacteriales	Chitinophagaceae	Chitinophagaceae_unclassified	0	1	0	0	0	0	0	0
Otu1777	1	Bacteroidetes	Sphingobacteriia	Sphingobacteriales	Chitinophagaceae	Chitinophagaceae_unclassified	0	0	0	0	0	1	0	0
Otu1778	1	Cyanobacteria	Cyanobacteria	SubsectionIII	FamilyI	FamilyI_unclassified	0	0	0	0	0	0	1	0
Otu1779	1	Verrucomicrobia	Spartobacteria	Chthoniobacterales	DA101_soil_group	DA101_soil_group_unclassified	0	0	0	1	0	0	0	0
Otu1780	1	Cyanobacteria	Cyanobacteria	SubsectionII	FamilyII	Chroococcidiopsis	0	0	1	0	0	0	0	0
Otu1781	1	Proteobacteria	Betaproteobacteria	Burkholderiales	Oxalobacteraceae	Oxalobacteraceae_unclassified	0	0	0	0	0	0	1	0
Otu1782	1	Chloroflexi	Chloroflexia	Kallotenuales	AKIW781	AKIW781_unclassified	0	0	0	0	0	1	0	0
Otu1783	1	Chloroflexi	Thermomicrobia	Thermomicrobia_unclassified	Thermomicrobia_unclassified	Thermomicrobia_unclassified	0	0	0	0	0	0	0	1
Otu1784	1	Deinococcus-Thermus	Deinococci	Deinococcales	Trueperaceae	Truepera	1	0	0	0	0	0	0	0
Otu1785	1	Proteobacteria	Alphaproteobacteria	Rhodospirillales	Acetobacteraceae	Acetobacteraceae_unclassified	0	0	0	0	0	0	0	0
Otu1786	1	Bacteroidetes	Cytophagia	Cytophagales	Cytophagaceae	Spirosoma	0	0	0	0	0	0	0	1
Otu1787	1	Proteobacteria	Betaproteobacteria	Rhodocyclales	Rhodocyclaceae	12up	0	0	0	0	0	0	0	0
Otu1788	1	Bacteria_unclassified	Bacteria_unclassified	Bacteria_unclassified	Bacteria_unclassified	Bacteria_unclassified	0	0	0	1	0	0	0	0
Otu1789	1	Actinobacteria	Thermoleophilia	Solirubrobacterales	Solirubrobacterales_unclassified	Solirubrobacterales_unclassified	0	0	0	0	0	0	1	0
Otu1790	1	Actinobacteria	Thermoleophilia	Thermoleophilia_unclassified	Thermoleophilia_unclassified	Thermoleophilia_unclassified	0	0	0	0	0	0	1	0
Otu1791	1	Deinococcus-Thermus	Deinococci	Deinococcales	Deinococcaceae	Deinococcus	0	0	0	0	0	0	0	1
Otu1792	1	Proteobacteria	Alphaproteobacteria	Rhodospirillales	Acetobacteraceae	Acetobacteraceae_unclassified	0	1	0	0	0	0	0	0
Otu1793	1	Verrucomicrobia	Verrucomicrobia_unclassified	Verrucomicrobia_unclassified	Verrucomicrobia_unclassified	Verrucomicrobia_unclassified	0	0	0	0	0	0	0	1
Otu1794	1	Acidobacteria	Acidobacteria	Subgroup_4	Unknown_Family	Blastocatella	0	0	0	0	1	0	0	0
Otu1795	1	Cyanobacteria	Cyanobacteria	SubsectionI	FamilyI	Mastigocladopsis	0	0	1	0	0	0	0	0
Otu1796	1	Planctomycetes	Planctomycetacia	Planctomycetales	Planctomycetaceae	Singulisphaera	0	0	0	1	0	0	0	0
Otu1797	1	Planctomycetes	Phycisphaerae	WD2101_soil_group	WD2101_soil_group_unclassified	WD2101_soil_group_unclassified	0	0	0	0	0	0	1	0
Otu1798	1	Proteobacteria	Alphaproteobacteria	Rhodospirillales	Acetobacteraceae	Acetobacteraceae_unclassified	0	1	0	0	0	0	0	0
Otu1799	1	Cyanobacteria	Cyanobacteria	SubsectionIV	FamilyI	FamilyI_unclassified	0	0	0	0	0	0	0	1
Otu1800	1	Proteobacteria	Alphaproteobacteria	Sphingomonadales	Sphingomonadales_unclassified	Sphingomonadales_unclassified	0	0	0	0	0	0	1	0
Otu1801	1	Chloroflexi	Chloroflexia	Kallotenuales	AKIW781	AKIW781_unclassified	0	0	0	1	0	0	0	0
Otu1802	1	Planctomycetes	Planctomycetacia	Planctomycetales	Planctomycetaceae	Singulisphaera	0	0	0	0	0	0	1	0
Otu1803	1	Proteobacteria	Alphaproteobacteria	Alphaproteobacteria_unclassified	Alphaproteobacteria_unclassified	Alphaproteobacteria_unclassified	1	0	0	0	0	0	0	0
Otu1804	1	Actinobacteria	Rubrobacteria	Rubrobacterales	Rubrobacteriaceae	Rubrobacter	0	0	0	0	1	0	0	0
Otu1805	1	Proteobacteria	Alphaproteobacteria	Rhizobiales	Bradyrhizobiaceae	Bradyrhizobiaceae_unclassified	0	0	0	1	0	0	0	0
Otu1806	1	Actinobacteria	Actinobacteria	Kineosporiales	Kineosporiaceae	Kineosporiaceae_unclassified	0	0	0	0	0	0	1	0
Otu1807	1	Bacteroidetes	Sphingobacteriia	Sphingobacteriales	Chitinophagaceae	Chitinophagaceae_unclassified	0	0	0	0	0	0	1	0
Otu1808	1	Verrucomicrobia	Spartobacteria	Chthoniobacterales	DA101_soil_group	DA101_soil_group_unclassified	0	0	0	0	0	0	0	1
Otu1809	1	Cyanobacteria	Cyanobacteria	SubsectionIII	FamilyI	Leptolyngbya	0	1	0	0	0	0	0	0
Otu1810	1	Gemmatimonadetes	Gemmatimonadetes	Gemmatimonadales	Gemmatimonadaceae	Gemmatimonadaceae_unclassified	0	0	0	0	0	0	0	0
Otu1811	1	Chloroflexi	Chloroflexia	Kallotenuales	AKIW781	AKIW781_unclassified	0	0	0	0	0	1	0	0
Otu1812	1	Cyanobacteria	Cyanobacteria	SubsectionIII	FamilyI	FamilyI_unclassified	0	0	0	0	0	0	1	0
Otu1813	1	Proteobacteria	Alphaproteobacteria	Rhodospirillales	Acetobacteraceae	Acetobacteraceae_unclassified	0	0	0	0	0	0	0	0
Otu1814	1	Bacteria_unclassified	Bacteria_unclassified	Bacteria_unclassified	Bacteria_unclassified	Bacteria_unclassified	0	0	0	0	0	0	0	0
Otu1815	1	Bacteroidetes	Sphingobacteriia	Sphingobacteriales	Chitinophagaceae	Chitinophagaceae_unclassified	0	0	1	0	0	0	0	0
Otu1816	1	Bacteroidetes	Sphingobacteriia	Sphingobacteriales	Chitinophagaceae	Segetibacter	0	0	0	0	0	0	1	0
Otu1817	1	Cyanobacteria	Cyanobacteria_unclassified	Cyanobacteria_unclassified	Cyanobacteria_unclassified	Cyanobacteria_unclassified	0	0	0	1	0	0	0	0
Otu1818	1	Proteobacteria	Alphaproteobacteria	Alphaproteobacteria_unclassified	Alphaproteobacteria_unclassified	Alphaproteobacteria_unclassified	0	0	0	0	0	0	0	1
Otu1819	1	Bacteroidetes	Sphingobacteriia	Sphingobacteriales	Chitinophagaceae	Segetibacter	0	0	1	0	0	0	0	0
Otu1820	1	Bacteroidetes	Sphingobacteriia	Sphingobacteriales	Chitinophagaceae	Segetibacter	0	0	0	0	0	0	0	1
Otu1821	1	Gemmatimonadetes	Gemmatimonadetes	Gemmatimonadetes_unclassified	Gemmatimonadetes_unclassified	Gemmatimonadetes_unclassified	0	0	0	1	0	0	0	0
Otu1822	1	Cyanobacteria	Cyanobacteria	SubsectionI	FamilyI	Mastigocladopsis	0	0	0	0	1	0	0	0
Otu1823	1	Planctomycetes	Planctomycetacia	Planctomycetales	Planctomycetaceae	Singulisphaera	1	0	0	0	0	0	0	0
Otu1824	1	Cyanobacteria	Cyanobacteria	Cyanobacteria_unclassified	Cyanobacteria_unclassified	Cyanobacteria_unclassified	0	0	0	0	1	0	0	0
Otu1825	1	Proteobacteria	Alphaproteobacteria	Rhodospirillales	Rhodospirillales_Incertae_Sedis	Rhodospirillales_Incertae_Sedis_unclassified	0	0	0	0	0	0	1	0
Otu1826	1	Proteobacteria	Alphaproteobacteria	Rhodospirillales	Acetobacteraceae	Acetobacteraceae_unclassified	0	0	0	0	0	0	0	1
Otu1827	1	Chloroflexi	Chloroflexia	Kallotenuales	AKIW781	AKIW781_unclassified	0	0	0	0	0	1	0	0
Otu1828	1	Acidobacteria	Acidobacteria	Subgroup_4	Unknown_Family	Blastocatella	0	0	1	0	0	0	0	0
Otu1829	1	Proteobacteria	Deltaproteobacteria	Myxococcales	Polyangiaceae	Polyangiaceae_unclassified	0	0	0	1	0	0	0	0
Otu1830	1	Cyanobacteria	Cyanobacteria	Cyanobacteria_unclassified	Cyanobacteria_unclassified	Cyanobacteria_unclassified	0	0	0	1	0	0	0	0
Otu1831	1	Actinobacteria	Actinobacteria	Corynebacteriales	Mycobacteriaceae	Mycobacterium	0	0	0	0	0	0	0	1
Otu1832	1	Bacteroidetes	Cytophagia	Cytophagales	Cytophagaceae	Hymenobacter	0	1	0	0	0	0	0	0
Otu1833	1	Deinococcus-Thermus	Deinococci	Deinococcales	Trueperaceae	Truepera	1	0	0	0	0	0	0	0
Otu1834	1	Actinobacteria	Actinobacteria	Actinobacteria_unclassified	Actinobacteria_unclassified	Actinobacteria_unclassified	1	0	0	0	0	0	0	0
Otu1835	1	Bacteroidetes	Cytophagia	Cytophagales	Cytophagaceae	Hymenobacter	0	1	0	0	0	0	0	0
Otu1836	1	Actinobacteria	Actinobacteria	Propionibacteriales	Nocardioidaceae	Marmoricola	0	0	0	0	0	1	0	0
Otu1837	1	Planctomycetes	Planctomycetacia	Planctomycetales	Planctomycetaceae	Singulisphaera	0	0	0	0	0	0	1	0
Otu1838	1	Actinobacteria	Actinobacteria	Frankiales	Frankiales_unclassified	Frankiales_unclassified	0	0	0	0	0	0	0	1
Otu1839	1	Proteobacteria	Alphaproteobacteria	Rhodobacterales	Rhodobacteraceae	Rubellimicrobium	0	0	0	0	1	0	0	0
Otu1840	1	Armatimonadetes	Armatimonadia	Armatimonadales	Armatimonadales_unclassified	Armatimonadales_unclassified	0	0	1	0	0	0	0	0
Otu1841	1	Actinobacteria	Actinobacteria	Actinobacteria_unclassified	Actinobacteria_unclassified	Actinobacteria_unclassified	0	0	0	1	0	0	0	0
Otu1842	1	Actinobacteria	Actinobacteria	Micrococcales	Intrasporangiaceae	Intrasporangiaceae_unclassified	0	0	0	0	1	0	0	0
Otu1843	1	Chloroflexi	Ktedonobacteria	C0119	C0119_unclassified	C0119_unclassified	0	0	0	1	0	0	0	0
Otu1844	1	Cyanobacteria	Cyanobacteria	SubsectionII	FamilyII	Chroococcidiopsis	0	0	0	0	0	0	0	1
Otu1845	1	Proteobacteria	Alphaproteobacteria	Rhizobiales	Methylobacteriaceae	Microvirga	0	0	1	0	0	0	0	0
Otu1846	1	Cyanobacteria	Cyanobacteria	Cyanobacteria_unclassified	Cyanobacteria_unclassified	Cyanobacteria_unclassified	0	0	0	0	0	0	1	0
Otu1847	1	Bacteria_unclassified	Bacteria_unclassified	Bacteria_unclassified	Bacteria_unclassified	Bacteria_unclassified	0	0	0	0	0	1	0	0
Otu1848	1	Verrucomicrobia	Spartobacteria	Chthoniobacterales	DA101_soil_group	DA101_soil_group_unclassified	0	0	0	0	0	0	0	1
Otu1849	1	Actinobacteria	Actinobacteria	Micrococcales	Micrococcales_unclassified	Micrococcales_unclassified	0	0	1	0	0	0	0	0
Otu1850	1	Actinobacteria	Actinobacteria	Propionibacteriales	Nocardioidaceae	Nocardioides	1	0	0	0	0	0	0	0
Otu1851	1	Proteobacteria	Alphaproteobacteria	Sphingomonadales	Sphingomonadales_unclassified	Sphingomonadales_unclassified	0	0	0	0	0	0	0	1
Otu1852	1	Chloroflexi	Thermomicrobia	JG30-KF-CM45	JG30-KF-CM45_unclassified	JG30-KF-CM45_unclassified	0	0	0	0	0	0	0	1
Otu1853	1	Chloroflexi	KD4-96	KD4-96_unclassified	KD4-96_unclassified	KD4-96_unclassified	0	0	0	0	1	0	0	0
Otu1854	1	Actinobacteria	Actinobacteria	Actinobacteria_unclassified	Actinobacteria_unclassified	Actinobacteria_unclassified	0	1	0	0	0	0	0	0
Otu1855	1	Chloroflexi	Chloroflexia	Kallotenuales	AKIW781	AKIW781_unclassified	0	0	0	0	0	1	0	0
Otu1856	1	Cyanobacteria	Cyanobacteria	Cyanobacteria_unclassified	Cyanobacteria_unclassified	Cyanobacteria_unclassified	0	1	0	0	0	0	0	0
Otu1857	1	Cyanobacteria	Cyanobacteria	SubsectionII	FamilyII	Chroococcidiopsis	0	1	0	0	0	0	0	0
Otu1858	1	Acidobacteria	Acidobacteria	Subgroup_4	RB41	RB41_unclassified	0	0	1	0	0	0	0	0
Otu1859	1	Proteobacteria	Alphaproteobacteria	Rhodospirillales	Acetobacteraceae	Acetobacteraceae_unclassified	0	1	0	0	0	0	0	0
Otu1860	1	Bacteria_unclassified	Bacteria_unclassified	Bacteria_unclassified	Bacteria_unclassified	Bacteria_unclassified	0	0	0	1	0	0	0	0
Otu1861	1	Actinobacteria	Actinobacteria	Micromonosporales	Micromonosporaceae	Micromonosporaceae_unclassified	0	0	0	0	0	0	1	0
Otu1862	1	Verrucomicrobia	Verrucomicrobia_unclassified	Verrucomicrobia_unclassified	Verrucomicrobia_unclassified	Verrucomicrobia_unclassified	0	0	0	0	0	0	1	0
Otu1863	1	Bacteroidetes	Sphingobacteriia	Sphingobacteriales	Chitinophagaceae	Segetibacter	0	0	0	1	0	0	0	0
Otu1864	1	Actinobacteria	Actinobacteria	Actinobacteria_unclassified	Actinobacteria_unclassified	Actinobacteria_unclassified	0	0	0	0	0	0	1	0
Otu1865	1	Cyanobacteria	Cyanobacteria	Cyanobacteria_unclassified	Cyanobacteria_unclassified	Cyanobacteria_unclassified	0	0	0	0	0	0	1	0
Otu1866	1	Chloroflexi	Chloroflexia	Kallotenuales	AKIW781	AKIW781_unclassified	0	1	0	0	0	0	0	0
Otu1867	1	Planctomycetes	Planctomycetacia	Planctomycetales	Planctomycetaceae	Singulisphaera	0	0	1	0	0	0	0	0
Otu1868	1	Verrucomicrobia	Spartobacteria	Chthoniobacterales	Chthoniobacterales_unclassified	Chthoniobacterales_unclassified	0	0	0	1	0	0	0	0
Otu1869	1	Cyanobacteria	Cyanobacteria_unclassified	Cyanobacteria_unclassified	Cyanobacteria_unclassified	Cyanobacteria_unclassified	0	0	0	1	0	0	0	0
Otu1870	1	Actinobacteria	Actinobacteria	Actinobacteria_unclassified	Actinobacteria_unclassified	Actinobacteria_unclassified	0	1	0	0	0	0	0	0
Otu1871	1	Planctomycetes	Phycisphaerae	WD2101_soil_group	WD2101_soil_group_unclassified	WD2101_soil_group_unclassified	0	0	0	0	0	0	1	0
Otu1872	1	Proteobacteria	Alphaproteobacteria	Rhodospirillales	Acetobacteraceae	Acetobacteraceae_unclassified	0	0	0	0	0	0	0	1
Otu1873	1	Chloroflexi	Chloroflexia	Kallotenuales	AKIW781	AKIW781_unclassified	1	0	0	0	0	0	0	0
Otu1874	1	Proteobacteria	Deltaproteobacteria	Myxococcales	Myxococcales_unclassified	Myxococcales_unclassified	0	0	0	0	1	0	0	0
Otu1875	1	Chloroflexi	KD4-96	KD4-96_unclassified	KD4-96_unclassified	KD4-96_unclassified	0	0	0	1	0	0	0	0
Otu1876	1	Proteobacteria	Alphaproteobacteria	Rhodospirillales	Rhodospirillales_Incertae_Sedis	Candidatus_Alysiosphaera	0	1	0	0	0	0	0	0
Otu1877	1	Planctomycetes	Planctomycetacia	Planctomycetales	Planctomycetaceae	Planctomycetaceae_unclassified	0	0	1	0	0	0	0	0
Otu1878	1	Cyanobacteria	Cyanobacteria	Cyanobacteria_unclassified	Cyanobacteria_unclassified	Cyanobacteria_unclassified	0	1	0	0	0	0	0	0
Otu1879	1	Chloroflexi	Chloroflexi_unclassified	Chloroflexi_unclassified	Chloroflexi_unclassified	Chloroflexi_unclassified	1	0	0	0	0	0	0	0
Otu1880	1	Firmicutes	Clostridia	Clostridiales	Lachnospiraceae	Lachnospiraceae_unclassified	0	1	0	0	0	0	0	0
Otu1881	1	Actinobacteria	Thermoleophilia	Solirubrobacterales	Solirubrobacterales_unclassified	Solirubrobacterales_unclassified	0	0	1	0	0	0	0	0
Otu1882	1	Planctomycetes	Planctomycetacia	Planctomycetales	Planctomycetaceae	Planctomycetaceae_unclassified	0	0	0	0	1	0	0	0
Otu1883	1	Bacteroidetes	Sphingobacteriia	Sphingobacteriales	Sphingobacteriaceae	Mucilaginibacter	0	0	1	0	0	0	0	0
Otu1884	1	Proteobacteria	Proteobacteria_unclassified	Proteobacteria_unclassified	Proteobacteria_unclassified	Proteobacteria_unclassified	1	0	0	0	0	0	0	0
Otu1885	1	Cyanobacteria	Cyanobacteria	Cyanobacteria_unclassified	Cyanobacteria_unclassified	Cyanobacteria_unclassified	0	1	0	0	0	0	0	0
Otu1886	1	Chloroflexi	Chloroflexi_unclassified	Chloroflexi_unclassified	Chloroflexi_unclassified	Chloroflexi_unclassified	0	0	1	0	0	0	0	0
Otu1887	1	Actinobacteria	Acidimicrobiia	Acidimicrobiales	Acidimicrobiales_Incertae_Sedis	Candidatus_Microthrix	0	0	0	0	1	0	0	0
Otu1888	1	Actinobacteria	TakashiAC-B11	TakashiAC-B11_unclassified	TakashiAC-B11_unclassified	TakashiAC-B11_unclassified	0	0	0	0	1	0	0	0
Otu1889	1	Chloroflexi	Gitt-GS-136	Gitt-GS-136_unclassified	Gitt-GS-136_unclassified	Gitt-GS-136_unclassified	1	0	0	0	0	0	0	0
Otu1890	1	Parcubacteria	Parcubacteria_unclassified	Parcubacteria_unclassified	Parcubacteria_unclassified	Parcubacteria_unclassified	0	0	0	0	1	0	0	0
Otu1891	1	Bacteria_unclassified	Bacteria_unclassified	Bacteria_unclassified	Bacteria_unclassified	Bacteria_unclassified	0	0	0	0	1	0	0	0
Otu1892	1	Chloroflexi	Thermomicrobia	JG30-KF-CM45	JG30-KF-CM45_unclassified	JG30-KF-CM45_unclassified	0	1	0	0	0	0	0	0
Otu1893	1	Proteobacteria	Alphaproteobacteria	Rickettsiales	Rickettsiales_unclassified	Rickettsiales_unclassified	1	0	0	0	0	0	0	0
Otu1894	1	Armatimonadetes	Armatimonadia	Armatimonadales	Armatimonadales_unclassified	Armatimonadales_unclassified	0	0	1	0	0	0	0	0
Otu1895	1	Proteobacteria	Alphaproteobacteria	Rhodospirillales	Acetobacteraceae	Acetobacteraceae_unclassified	0	1	0	0	0	0	0	0
Otu1896	1	Chloroflexi	Thermomicrobia	JG30-KF-CM45	JG30-KF-CM45_unclassified	JG30-KF-CM45_unclassified	0	0	1	0	0	0	0	0
Otu1897	1	Actinobacteria	Actinobacteria_unclassified	Actinobacteria_unclassified	Actinobacteria_unclassified	Actinobacteria_unclassified	1	0	0	0	0	0	0	0
Otu1898	1	Planctomycetes	Planctomycetacia	Planctomycetales	Planctomycetaceae	Planctomycetaceae_unclassified	0	0	1	0	0	0	0	0
Otu1899	1	Bacteria_unclassified	Bacteria_unclassified	Bacteria_unclassified	Bacteria_unclassified	Bacteria_unclassified	0	0	0	0	1	0	0	0
Otu1900	1	Acidobacteria	Holophagae	Subgroup_7	Subgroup_7_unclassified	Subgroup_7_unclassified	0	0	0	0	1	0	0	0
Otu1901	1	Proteobacteria	Alphaproteobacteria	Rickettsiales	Rickettsiales_Incertae_Sedis	Candidatus_Captivus	0	0	1	0	0	0	0	0
Otu1902	1	Proteobacteria	Alphaproteobacteria	Rhodospirillales	Acetobacteraceae	Craurococcus	0	0	0	0	1	0	0	0
Otu1903	1	Proteobacteria	Alphaproteobacteria	Rhodobacterales	Rhodobacteraceae	Rhodobacteraceae_unclassified	0	0	1	0	0	0	0	0
Otu1904	1	Chloroflexi	Chloroflexia	Kallotenuales	AKIW781	AKIW781_unclassified	0	0	0	0	1	0	0	0
Otu1905	1	Proteobacteria	Gammaproteobacteria	Pseudomonadales	Pseudomonadaceae	Pseudomonadaceae_unclassified	0	0	1	0	0	0	0	0
Otu1906	1	Proteobacteria	Gammaproteobacteria	Legionellales	Legionellaceae	Legionella	0	0	1	0	0	0	0	0
Otu1907	1	Chloroflexi	Ktedonobacteria	C0119	C0119_unclassified	C0119_unclassified	0	0	1	0	0	0	0	0
Otu1908	1	Proteobacteria	Deltaproteobacteria	Bdellovibrionales	Bdellovibrionaceae	Bdellovibrio	0	0	1	0	0	0	0	0
Otu1909	1	Bacteria_unclassified	Bacteria_unclassified	Bacteria_unclassified	Bacteria_unclassified	Bacteria_unclassified	0	0	1	0	0	0	0	0
Otu1910	1	Planctomycetes	Phycisphaerae	WD2101_soil_group	WD2101_soil_group_unclassified	WD2101_soil_group_unclassified	0	1	0	0	0	0	0	0
Otu1911	1	Actinobacteria	Acidimicrobiia	Acidimicrobiales	Acidimicrobiales_unclassified	Acidimicrobiales_unclassified	1	0	0	0	0	0	0	0
Otu1912	1	Acidobacteria	Acidobacteria	Subgroup_6	Subgroup_6_unclassified	Subgroup_6_unclassified	0	0	0	0	1	0	0	0
Otu1913	1	Proteobacteria	Alphaproteobacteria	Alphaproteobacteria_unclassified	Alphaproteobacteria_unclassified	Alphaproteobacteria_unclassified	0	1	0	0	0	0	0	0
Otu1914	1	Proteobacteria	Alphaproteobacteria	Rhodospirillales	Acetobacteraceae	Acetobacteraceae_unclassified	0	0	0	0	1	0	0	0
Otu1915	1	Actinobacteria	Actinobacteria	Actinobacteria_unclassified	Actinobacteria_unclassified	Actinobacteria_unclassified	0	0	1	0	0	0	0	0
Otu1916	1	Actinobacteria	Acidimicrobiia	Acidimicrobiales	Acidimicrobiales_unclassified	Acidimicrobiales_unclassified	0	0	1	0	0	0	0	0
Otu1917	1	Proteobacteria	Deltaproteobacteria	Myxococcales	Polyangiaceae	Polyangiaceae_unclassified	0	1	0	0	0	0	0	0
Otu1918	1	Proteobacteria	Deltaproteobacteria	Bdellovibrionales	Bdellovibrionaceae	Bdellovibrio	0	0	0	0	1	0	0	0
Otu1919	1	Armatimonadetes	Armatimonadetes_unclassified	Armatimonadetes_unclassified	Armatimonadetes_unclassified	Armatimonadetes_unclassified	1	0	0	0	0	0	0	0
Otu1920	1	Bacteria_unclassified	Bacteria_unclassified	Bacteria_unclassified	Bacteria_unclassified	Bacteria_unclassified	0	0	0	0	1	0	0	0
Otu1921	1	Actinobacteria	Actinobacteria_unclassified	Actinobacteria_unclassified	Actinobacteria_unclassified	Actinobacteria_unclassified	0	0	1	0	0	0	0	0
Otu1922	1	Planctomycetes	Planctomycetacia	Planctomycetales	Planctomycetaceae	Gemmata	0	0	0	0	1	0	0	0
Otu1923	1	Proteobacteria	Deltaproteobacteria	Myxococcales	Sandaracinaceae	Sandaracinaceae_unclassified	0	0	1	0	0	0	0	0
Otu1924	1	Bacteria_unclassified	Bacteria_unclassified	Bacteria_unclassified	Bacteria_unclassified	Bacteria_unclassified	0	0	0	0	1	0	0	0
Otu1925	1	Chloroflexi	Chloroflexi_unclassified	Chloroflexi_unclassified	Chloroflexi_unclassified	Chloroflexi_unclassified	0	0	0	0	1	0	0	0
Otu1926	1	Proteobacteria	Deltaproteobacteria	Oligoflexales	Oligoflexales_unclassified	Oligoflexales_unclassified	0	1	0	0	0	0	0	0
Otu1927	1	Proteobacteria	Alphaproteobacteria	Rhodobacterales	Rhodobacteraceae	Rubellimicrobium	0	0	0	0	1	0	0	0
Otu1928	1	Chloroflexi	Chloroflexia	Chloroflexales	Roseiflexaceae	Roseiflexus	0	0	0	0	1	0	0	0
Otu1929	1	Deinococcus-Thermus	Deinococci	Deinococcales	Deinococcaceae	Deinococcus	0	1	0	0	0	0	0	0
Otu1930	1	Chloroflexi	Chloroflexi_unclassified	Chloroflexi_unclassified	Chloroflexi_unclassified	Chloroflexi_unclassified	0	0	0	0	1	0	0	0
Otu1931	1	Chloroflexi	Thermomicrobia	JG30-KF-CM45	JG30-KF-CM45_unclassified	JG30-KF-CM45_unclassified	1	0	0	0	0	0	0	0
Otu1932	1	Bacteria_unclassified	Bacteria_unclassified	Bacteria_unclassified	Bacteria_unclassified	Bacteria_unclassified	1	0	0	0	0	0	0	0
Otu1933	1	Proteobacteria	Alphaproteobacteria	Rhodospirillales	Acetobacteraceae	Acetobacteraceae_unclassified	0	0	1	0	0	0	0	0
Otu1934	1	Planctomycetes	Planctomycetacia	Planctomycetales	Planctomycetaceae	Pirellula	0	0	0	0	1	0	0	0
Otu1935	1	Cyanobacteria	Cyanobacteria	Cyanobacteria_unclassified	Cyanobacteria_unclassified	Cyanobacteria_unclassified	0	1	0	0	0	0	0	0
Otu1936	1	Planctomycetes	Phycisphaerae	WD2101_soil_group	WD2101_soil_group_unclassified	WD2101_soil_group_unclassified	0	0	1	0	0	0	0	0
Otu1937	1	Planctomycetes	Planctomycetacia	Planctomycetales	Planctomycetaceae	Planctomycetaceae_unclassified	0	0	1	0	0	0	0	0
Otu1938	1	Cyanobacteria	Cyanobacteria_unclassified	Cyanobacteria_unclassified	Cyanobacteria_unclassified	Cyanobacteria_unclassified	0	1	0	0	0	0	0	0
Otu1939	1	Chloroflexi	Chloroflexia	Kallotenuales	Kallotenuales_unclassified	Kallotenuales_unclassified	0	0	1	0	0	0	0	0
Otu1940	1	Cyanobacteria	Cyanobacteria	SubsectionII	FamilyII	Chroococcidiopsis	0	0	1	0	0	0	0	0
Otu1941	1	Proteobacteria	Deltaproteobacteria	Oligoflexales	Oligoflexales_unclassified	Oligoflexales_unclassified	0	1	0	0	0	0	0	0
Otu1942	1	Gemmatimonadetes	Gemmatimonadetes	Gemmatimonadales	Gemmatimonadaceae	Gemmatimonadaceae_unclassified	0	1	0	0	0	0	0	0
Otu1943	1	Bacteria_unclassified	Bacteria_unclassified	Bacteria_unclassified	Bacteria_unclassified	Bacteria_unclassified	1	0	0	0	0	0	0	0
Otu1944	1	Chloroflexi	Chloroflexia	Chloroflexales	Chloroflexales_unclassified	Chloroflexales_unclassified	0	0	1	0	0	0	0	0
Otu1945	1	Proteobacteria	Proteobacteria_unclassified	Proteobacteria_unclassified	Proteobacteria_unclassified	Proteobacteria_unclassified	0	0	1	0	0	0	0	0
Otu1946	1	Acidobacteria	Acidobacteria	Subgroup_3	Unknown_Family	Bryobacter	0	0	1	0	0	0	0	0
Otu1947	1	Bacteria_unclassified	Bacteria_unclassified	Bacteria_unclassified	Bacteria_unclassified	Bacteria_unclassified	0	0	1	0	0	0	0	0
Otu1948	1	Chloroflexi	Thermomicrobia	AKYG1722	AKYG1722_unclassified	AKYG1722_unclassified	1	0	0	0	0	0	0	0
Otu1949	1	Proteobacteria	Alphaproteobacteria	Rickettsiales	RB446	RB446_unclassified	1	0	0	0	0	0	0	0
Otu1950	1	Proteobacteria	Alphaproteobacteria	Alphaproteobacteria_unclassified	Alphaproteobacteria_unclassified	Alphaproteobacteria_unclassified	0	0	1	0	0	0	0	0
Otu1951	1	Chloroflexi	Chloroflexia	Kallotenuales	AKIW781	AKIW781_unclassified	0	0	1	0	0	0	0	0
Otu1952	1	Bacteria_unclassified	Bacteria_unclassified	Bacteria_unclassified	Bacteria_unclassified	Bacteria_unclassified	0	0	1	0	0	0	0	0
Otu1953	1	Proteobacteria	Alphaproteobacteria	Alphaproteobacteria_unclassified	Alphaproteobacteria_unclassified	Alphaproteobacteria_unclassified	0	0	1	0	0	0	0	0
Otu1954	1	Acidobacteria	Acidobacteria	Subgroup_6	Subgroup_6_unclassified	Subgroup_6_unclassified	0	0	0	0	1	0	0	0
Otu1955	1	Bacteroidetes	Sphingobacteriia	Sphingobacteriales	AKYH767	AKYH767_unclassified	1	0	0	0	0	0	0	0
Otu1956	1	Acidobacteria	Acidobacteria	Subgroup_6	Subgroup_6_unclassified	Subgroup_6_unclassified	0	0	1	0	0	0	0	0
Otu1957	1	Proteobacteria	Alphaproteobacteria	Rhodospirillales	Rhodospirillales_unclassified	Rhodospirillales_unclassified	0	0	1	0	0	0	0	0
Otu1958	1	Bacteria_unclassified	Bacteria_unclassified	Bacteria_unclassified	Bacteria_unclassified	Bacteria_unclassified	0	1	0	0	0	0	0	0
Otu1959	1	Proteobacteria	Alphaproteobacteria	Rhizobiales	Rhizobiales_unclassified	Rhizobiales_unclassified	0	1	0	0	0	0	0	0
Otu1960	1	Chloroflexi	Chloroflexia	Kallotenuales	AKIW781	AKIW781_unclassified	0	0	0	0	1	0	0	0
Otu1961	1	Chloroflexi	Thermomicrobia	JG30-KF-CM45	JG30-KF-CM45_unclassified	JG30-KF-CM45_unclassified	0	1	0	0	0	0	0	0
Otu1962	1	Cyanobacteria	Cyanobacteria	Cyanobacteria_unclassified	Cyanobacteria_unclassified	Cyanobacteria_unclassified	1	0	0	0	0	0	0	0
Otu1963	1	Proteobacteria	Alphaproteobacteria	Rhodospirillales	Acetobacteraceae	Acetobacteraceae_unclassified	0	1	0	0	0	0	0	0
Otu1964	1	Chloroflexi	Chloroflexia	Chloroflexales	Roseiflexaceae	Roseiflexus	0	0	0	0	1	0	0	0
Otu1965	1	Proteobacteria	Alphaproteobacteria	Rhodospirillales	Acetobacteraceae	Acetobacteraceae_unclassified	0	1	0	0	0	0	0	0
Otu1966	1	Planctomycetes	Planctomycetacia	Planctomycetales	Planctomycetaceae	Pir4_lineage	1	0	0	0	0	0	0	0
Otu1967	1	Armatimonadetes	Armatimonadetes_unclassified	Armatimonadetes_unclassified	Armatimonadetes_unclassified	Armatimonadetes_unclassified	0	0	0	0	1	0	0	0
Otu1968	1	Proteobacteria	Alphaproteobacteria	Rhizobiales	JG34-KF-361	JG34-KF-361_unclassified	0	0	1	0	0	0	0	0
Otu1969	1	Actinobacteria	Thermoleophilia	Solirubrobacterales	Solirubrobacterales_unclassified	Solirubrobacterales_unclassified	0	0	1	0	0	0	0	0
Otu1970	1	Bacteria_unclassified	Bacteria_unclassified	Bacteria_unclassified	Bacteria_unclassified	Bacteria_unclassified	1	0	0	0	0	0	0	0
Otu1971	1	Cyanobacteria	Cyanobacteria	SubsectionIII	FamilyI	FamilyI_unclassified	0	1	0	0	0	0	0	0
Otu1972	1	WCHB1-60	WCHB1-60_unclassified	WCHB1-60_unclassified	WCHB1-60_unclassified	WCHB1-60_unclassified	0	0	0	0	1	0	0	0
Otu1973	1	Armatimonadetes	Armatimonadetes_unclassified	Armatimonadetes_unclassified	Armatimonadetes_unclassified	Armatimonadetes_unclassified	0	0	0	0	1	0	0	0
Otu1974	1	Acidobacteria	Acidobacteria	Subgroup_6	Subgroup_6_unclassified	Subgroup_6_unclassified	1	0	0	0	0	0	0	0
Otu1975	1	Chlamydiae	Chlamydiae	Chlamydiales	Parachlamydiaceae	Candidatus_Protochlamydia	0	0	0	0	1	0	0	0
Otu1976	1	Proteobacteria	Proteobacteria_unclassified	Proteobacteria_unclassified	Proteobacteria_unclassified	Proteobacteria_unclassified	1	0	0	0	0	0	0	0
Otu1977	1	Proteobacteria	Alphaproteobacteria	Rhodospirillales	Acetobacteraceae	Roseomonas	1	0	0	0	0	0	0	0
Otu1978	1	Bacteria_unclassified	Bacteria_unclassified	Bacteria_unclassified	Bacteria_unclassified	Bacteria_unclassified	0	0	0	0	1	0	0	0
Otu1979	1	Proteobacteria	Deltaproteobacteria	Oligoflexales	Oligoflexales_unclassified	Oligoflexales_unclassified	1	0	0	0	0	0	0	0
Otu1980	1	Bacteria_unclassified	Bacteria_unclassified	Bacteria_unclassified	Bacteria_unclassified	Bacteria_unclassified	1	0	0	0	0	0	0	0
Otu1981	1	Chloroflexi	Chloroflexia	Kallotenuales	AKIW781	AKIW781_unclassified	1	0	0	0	0	0	0	0
Otu1982	1	Proteobacteria	Alphaproteobacteria	Rhodospirillales	Acetobacteraceae	Acetobacteraceae_unclassified	0	0	1	0	0	0	0	0
Otu1983	1	Actinobacteria	TakashiAC-B11	TakashiAC-B11_unclassified	TakashiAC-B11_unclassified	TakashiAC-B11_unclassified	0	0	0	0	1	0	0	0
Otu1984	1	Cyanobacteria	Cyanobacteria	Cyanobacteria_unclassified	Cyanobacteria_unclassified	Cyanobacteria_unclassified	0	0	1	0	0	0	0	0
Otu1985	1	Cyanobacteria	Cyanobacteria	Cyanobacteria_unclassified	Cyanobacteria_unclassified	Cyanobacteria_unclassified	0	0	0	0	1	0	0	0
Otu1986	1	Verrucomicrobia	Spartobacteria	Chthoniobacterales	Chthoniobacteraceae	Chthoniobacter	0	0	0	0	1	0	0	0
Otu1987	1	Planctomycetes	Planctomycetacia	Planctomycetales	Planctomycetaceae	Gemmata	0	0	0	0	1	0	0	0
Otu1988	1	Bacteria_unclassified	Bacteria_unclassified	Bacteria_unclassified	Bacteria_unclassified	Bacteria_unclassified	1	0	0	0	0	0	0	0
Otu1989	1	Proteobacteria	Alphaproteobacteria	Rhodospirillales	Acetobacteraceae	Acetobacteraceae_unclassified	0	1	0	0	0	0	0	0
Otu1990	1	Proteobacteria	Alphaproteobacteria	Sphingomonadales	Sphingomonadales_unclassified	Sphingomonadales_unclassified	0	0	1	0	0	0	0	0
Otu1991	1	Chloroflexi	Chloroflexia	Kallotenuales	AKIW781	AKIW781_unclassified	0	0	0	0	1	0	0	0
Otu1992	1	Chloroflexi	Caldilineae	Caldilineales	Caldilineaceae	Caldilineaceae_unclassified	0	0	1	0	0	0	0	0
Otu1993	1	Proteobacteria	Deltaproteobacteria	Bdellovibrionales	Bdellovibrionaceae	Bdellovibrio	0	0	0	0	1	0	0	0
Otu1994	1	Proteobacteria	Alphaproteobacteria	Sphingomonadales	Sphingomonadales_unclassified	Sphingomonadales_unclassified	0	0	0	0	1	0	0	0
Otu1995	1	Chloroflexi	Chloroflexia	Kallotenuales	AKIW781	AKIW781_unclassified	0	0	0	0	1	0	0	0
Otu1996	1	Proteobacteria	Alphaproteobacteria	Rhodobacterales	Rhodobacteraceae	Rubellimicrobium	0	0	0	0	1	0	0	0
Otu1997	1	Actinobacteria	Actinobacteria	Streptosporangiales	Streptosporangiaceae	Streptosporangium	0	0	1	0	0	0	0	0
Otu1998	1	Bacteria_unclassified	Bacteria_unclassified	Bacteria_unclassified	Bacteria_unclassified	Bacteria_unclassified	0	0	1	0	0	0	0	0
Otu1999	1	Cyanobacteria	Cyanobacteria	Cyanobacteria_unclassified	Cyanobacteria_unclassified	Cyanobacteria_unclassified	0	1	0	0	0	0	0	0
[truncated: 488 more rows]
