# Supplementary material for: Core bacterial community composition of a cryptoendolithic ecosystem in the Grand Staircase‐Escalante National Monument, Utah
Source: Microbiologyopen. 2018 Aug 5;8(5):e00707. doi: 10.1002/mbo3.707 (PMC6528646; doi:10.1002/mbo3.707)
Supplement: Supplementary file 3 [file MBO3-8-e00707-s003.xlsx]

## Sheet: Sheet1
284 common OTUs in "Cluster 1", "Cluster 2" and "Cluster 3":
	Size	Phylum	Class	Order	Family	Genus
Otu0001	14336	Cyanobacteria	Cyanobacteria	SubsectionIII	FamilyI	Leptolyngbya
Otu0003	9220	Cyanobacteria	Cyanobacteria	SubsectionI	FamilyI	Mastigocladopsis
Otu0004	4464	Bacteria_unclassified	Bacteria_unclassified	Bacteria_unclassified	Bacteria_unclassified	Bacteria_unclassified
Otu0005	4007	Proteobacteria	Alphaproteobacteria	Rhodospirillales	Acetobacteraceae	Acidiphilium
Otu0007	3402	Proteobacteria	Alphaproteobacteria	Rhodospirillales	Acetobacteraceae	Acetobacteraceae_unclassified
Otu0008	3283	Proteobacteria	Alphaproteobacteria	Sphingomonadales	Ellin6055	Ellin6055_unclassified
Otu0009	2896	Proteobacteria	Alphaproteobacteria	Sphingomonadales	Sphingomonadales_unclassified	Sphingomonadales_unclassified
Otu0010	2448	Actinobacteria	Actinobacteria	Actinobacteria_unclassified	Actinobacteria_unclassified	Actinobacteria_unclassified
Otu0011	2212	Proteobacteria	Alphaproteobacteria	Rhodospirillales	Acetobacteraceae	Acetobacteraceae_unclassified
Otu0012	2061	Bacteroidetes	Sphingobacteriia	Sphingobacteriales	Chitinophagaceae	Segetibacter
Otu0013	2005	Proteobacteria	Alphaproteobacteria	Sphingomonadales	Sphingomonadales_unclassified	Sphingomonadales_unclassified
Otu0014	1981	Bacteroidetes	Sphingobacteriia	Sphingobacteriales	Chitinophagaceae	Segetibacter
Otu0016	1884	Proteobacteria	Alphaproteobacteria	Rhodospirillales	Acetobacteraceae	Acidiphilium
Otu0018	1732	Deinococcus-Thermus	Deinococci	Deinococcales	Trueperaceae	Truepera
Otu0019	1581	Proteobacteria	Alphaproteobacteria	Rhodospirillales	Acetobacteraceae	Acetobacteraceae_unclassified
Otu0020	1581	Proteobacteria	Alphaproteobacteria	Caulobacterales	Caulobacteraceae	Phenylobacterium
Otu0021	1575	Gemmatimonadetes	Gemmatimonadetes	Gemmatimonadales	Gemmatimonadaceae	Gemmatimonadaceae_unclassified
Otu0022	1542	Cyanobacteria	Cyanobacteria	SubsectionII	FamilyII	Chroococcidiopsis
Otu0023	1478	Actinobacteria	Actinobacteria	Kineosporiales	Kineosporiaceae	Kineosporiaceae_unclassified
Otu0025	1331	Proteobacteria	Alphaproteobacteria	Rhizobiales	Rhizobiales_unclassified	Rhizobiales_unclassified
Otu0026	1321	Proteobacteria	Alphaproteobacteria	Rhizobiales	JG34-KF-361	JG34-KF-361_unclassified
Otu0027	1298	Cyanobacteria	Cyanobacteria	SubsectionII	FamilyII	Chroococcidiopsis
Otu0028	1290	Verrucomicrobia	Spartobacteria	Chthoniobacterales	DA101_soil_group	DA101_soil_group_unclassified
Otu0029	1252	Cyanobacteria	Cyanobacteria	SubsectionII	FamilyII	Chroococcidiopsis
Otu0030	1250	Cyanobacteria	Cyanobacteria	Cyanobacteria_unclassified	Cyanobacteria_unclassified	Cyanobacteria_unclassified
Otu0033	1180	Proteobacteria	Alphaproteobacteria	Rhodospirillales	Acetobacteraceae	Belnapia
Otu0035	1094	Cyanobacteria	Cyanobacteria	SubsectionII	FamilyII	Chroococcidiopsis
Otu0036	1090	Verrucomicrobia	Verrucomicrobia_unclassified	Verrucomicrobia_unclassified	Verrucomicrobia_unclassified	Verrucomicrobia_unclassified
Otu0037	1081	Proteobacteria	Alphaproteobacteria	Sphingomonadales	Sphingomonadaceae	Sphingomonas
Otu0038	1040	Proteobacteria	Alphaproteobacteria	Rhodospirillales	Acetobacteraceae	Acetobacteraceae_unclassified
Otu0040	930	Proteobacteria	Alphaproteobacteria	Sphingomonadales	Sphingomonadaceae	Sphingomonas
Otu0041	923	Actinobacteria	Actinobacteria	Frankiales	Geodermatophilaceae	Geodermatophilus
Otu0043	881	Cyanobacteria	Cyanobacteria	SubsectionII	FamilyII	Chroococcidiopsis
Otu0044	868	Cyanobacteria	Cyanobacteria	SubsectionIII	FamilyI	FamilyI_unclassified
Otu0045	865	Bacteroidetes	Sphingobacteriia	Sphingobacteriales	Chitinophagaceae	Chitinophagaceae_unclassified
Otu0046	845	Cyanobacteria	Cyanobacteria	SubsectionII	FamilyII	Chroococcidiopsis
Otu0047	810	Bacteroidetes	Sphingobacteriia	Sphingobacteriales	Chitinophagaceae	Segetibacter
Otu0048	771	Deinococcus-Thermus	Deinococci	Deinococcales	Deinococcaceae	Deinococcus
Otu0050	740	Acidobacteria	Acidobacteria	Subgroup_4	Unknown_Family	Blastocatella
Otu0051	731	Deinococcus-Thermus	Deinococci	Deinococcales	Deinococcaceae	Deinococcus
Otu0052	692	Bacteroidetes	Sphingobacteriia	Sphingobacteriales	Chitinophagaceae	Flavisolibacter
Otu0055	664	Planctomycetes	Planctomycetacia	Planctomycetales	Planctomycetaceae	Planctomycetaceae_unclassified
Otu0057	637	Cyanobacteria	Cyanobacteria	Cyanobacteria_unclassified	Cyanobacteria_unclassified	Cyanobacteria_unclassified
Otu0058	635	Proteobacteria	Alphaproteobacteria	Alphaproteobacteria_unclassified	Alphaproteobacteria_unclassified	Alphaproteobacteria_unclassified
Otu0059	625	Cyanobacteria	Cyanobacteria	SubsectionIII	FamilyI	FamilyI_unclassified
Otu0060	606	Proteobacteria	Alphaproteobacteria	Rhodospirillales	Acetobacteraceae	Acidiphilium
Otu0061	599	Proteobacteria	Alphaproteobacteria	Rhizobiales	Methylobacteriaceae	Methylobacteriaceae_unclassified
Otu0062	595	Actinobacteria	Thermoleophilia	Solirubrobacterales	Solirubrobacteraceae	Solirubrobacter
Otu0065	547	Cyanobacteria	Cyanobacteria	SubsectionII	FamilyII	Chroococcidiopsis
Otu0068	529	Cyanobacteria	Cyanobacteria	SubsectionII	FamilyII	Chroococcidiopsis
Otu0070	496	Proteobacteria	Alphaproteobacteria	Rhodobacterales	Rhodobacteraceae	Rubellimicrobium
Otu0072	493	Proteobacteria	Alphaproteobacteria	Alphaproteobacteria_unclassified	Alphaproteobacteria_unclassified	Alphaproteobacteria_unclassified
Otu0073	488	Proteobacteria	Deltaproteobacteria	Myxococcales	Myxococcales_unclassified	Myxococcales_unclassified
Otu0075	484	Actinobacteria	Actinobacteria	Actinobacteria_unclassified	Actinobacteria_unclassified	Actinobacteria_unclassified
Otu0076	478	Verrucomicrobia	Spartobacteria	Chthoniobacterales	DA101_soil_group	DA101_soil_group_unclassified
Otu0078	458	Chloroflexi	Thermomicrobia	JG30-KF-CM45	JG30-KF-CM45_unclassified	JG30-KF-CM45_unclassified
Otu0082	418	Actinobacteria	Actinobacteria	Pseudonocardiales	Pseudonocardiaceae	Pseudonocardia
Otu0084	409	Bacteroidetes	Sphingobacteriia	Sphingobacteriales	Chitinophagaceae	Chitinophagaceae_unclassified
Otu0086	374	Proteobacteria	Alphaproteobacteria	Rhizobiales	Methylobacteriaceae	Methylobacterium
Otu0088	371	Actinobacteria	Thermoleophilia	Solirubrobacterales	Patulibacteraceae	Patulibacter
Otu0087	371	Bacteroidetes	Sphingobacteriia	Sphingobacteriales	Chitinophagaceae	Segetibacter
Otu0089	363	Deinococcus-Thermus	Deinococci	Deinococcales	Deinococcaceae	Deinococcus
Otu0091	348	Actinobacteria	Actinobacteria	Kineosporiales	Kineosporiaceae	Kineosporiaceae_unclassified
Otu0092	333	Proteobacteria	Alphaproteobacteria	Rhodospirillales	Acetobacteraceae	Belnapia
Otu0094	318	Cyanobacteria	Cyanobacteria_unclassified	Cyanobacteria_unclassified	Cyanobacteria_unclassified	Cyanobacteria_unclassified
Otu0098	301	Proteobacteria	Alphaproteobacteria	Rhodospirillales	Acetobacteraceae	Acidiphilium
Otu0102	287	Planctomycetes	Planctomycetacia	Planctomycetales	Planctomycetaceae	Singulisphaera
Otu0103	284	Proteobacteria	Alphaproteobacteria	Sphingomonadales	Sphingomonadaceae	Sphingomonas
Otu0106	267	Chloroflexi	Thermomicrobia	JG30-KF-CM45	JG30-KF-CM45_unclassified	JG30-KF-CM45_unclassified
Otu0109	255	Proteobacteria	Alphaproteobacteria	Rhodospirillales	Acetobacteraceae	Craurococcus
Otu0111	247	Bacteria_unclassified	Bacteria_unclassified	Bacteria_unclassified	Bacteria_unclassified	Bacteria_unclassified
Otu0112	246	Proteobacteria	Alphaproteobacteria	Alphaproteobacteria_unclassified	Alphaproteobacteria_unclassified	Alphaproteobacteria_unclassified
Otu0113	238	Proteobacteria	Alphaproteobacteria	Rhizobiales	Rhizobiales_unclassified	Rhizobiales_unclassified
Otu0116	227	Proteobacteria	Alphaproteobacteria	Rhizobiales	Rhizobiales_unclassified	Rhizobiales_unclassified
Otu0117	224	Proteobacteria	Betaproteobacteria	Burkholderiales	Oxalobacteraceae	Massilia
Otu0118	223	Proteobacteria	Alphaproteobacteria	Rhizobiales	Rhizobiales_unclassified	Rhizobiales_unclassified
Otu0121	215	Actinobacteria	Actinobacteria	Frankiales	Frankiales_unclassified	Frankiales_unclassified
Otu0122	207	Proteobacteria	Alphaproteobacteria	Rhizobiales	Rhizobiales_unclassified	Rhizobiales_unclassified
Otu0123	204	Cyanobacteria	Cyanobacteria	SubsectionII	FamilyII	Chroococcidiopsis
Otu0128	199	Verrucomicrobia	Spartobacteria	Chthoniobacterales	Chthoniobacteraceae	Chthoniobacter
Otu0129	197	Actinobacteria	Actinobacteria	Micrococcales	Micrococcaceae	Micrococcaceae_unclassified
Otu0130	194	Bacteria_unclassified	Bacteria_unclassified	Bacteria_unclassified	Bacteria_unclassified	Bacteria_unclassified
Otu0132	193	Proteobacteria	Betaproteobacteria	Burkholderiales	Comamonadaceae	Comamonadaceae_unclassified
Otu0133	190	Bacteroidetes	Cytophagia	Cytophagales	Cytophagaceae	Spirosoma
Otu0134	189	Bacteroidetes	Sphingobacteriia	Sphingobacteriales	Chitinophagaceae	Ferruginibacter
Otu0136	180	Proteobacteria	Alphaproteobacteria	Rhodospirillales	Acetobacteraceae	Acetobacteraceae_unclassified
Otu0137	179	Chloroflexi	Chloroflexia	Kallotenuales	AKIW781	AKIW781_unclassified
Otu0139	174	Proteobacteria	Alphaproteobacteria	Sphingomonadales	Sphingomonadaceae	Sphingomonas
Otu0142	171	Bacteroidetes	Sphingobacteriia	Sphingobacteriales	Chitinophagaceae	Segetibacter
Otu0150	165	Acidobacteria	Acidobacteria	Subgroup_4	Unknown_Family	Blastocatella
Otu0153	158	Proteobacteria	Alphaproteobacteria	Rhodospirillales	Acetobacteraceae	Acetobacteraceae_unclassified
Otu0154	157	Proteobacteria	Alphaproteobacteria	Rhizobiales	Rhizobiales_unclassified	Rhizobiales_unclassified
Otu0158	154	Proteobacteria	Alphaproteobacteria	Rhodospirillales	Acetobacteraceae	Roseomonas
Otu0160	153	Proteobacteria	Alphaproteobacteria	Rhizobiales	Rhizobiales_unclassified	Rhizobiales_unclassified
Otu0162	150	Proteobacteria	Alphaproteobacteria	Rhizobiales	Rhizobiales_unclassified	Rhizobiales_unclassified
Otu0163	149	Planctomycetes	Planctomycetacia	Planctomycetales	Planctomycetaceae	Gemmata
Otu0165	146	Actinobacteria	Actinobacteria	Propionibacteriales	Nocardioidaceae	Marmoricola
Otu0169	142	Actinobacteria	Actinobacteria_unclassified	Actinobacteria_unclassified	Actinobacteria_unclassified	Actinobacteria_unclassified
Otu0170	141	Proteobacteria	Alphaproteobacteria	Alphaproteobacteria_unclassified	Alphaproteobacteria_unclassified	Alphaproteobacteria_unclassified
Otu0172	139	Proteobacteria	Alphaproteobacteria	Sphingomonadales	Sphingomonadaceae	Sphingomonas
Otu0173	137	Proteobacteria	Alphaproteobacteria	Rhizobiales	Rhizobiales_unclassified	Rhizobiales_unclassified
Otu0174	135	Proteobacteria	Betaproteobacteria	Betaproteobacteria_unclassified(70)	Betaproteobacteria_unclassified(70)	Betaproteobacteria_unclassified(70)
Otu0178	134	Proteobacteria	Alphaproteobacteria	Alphaproteobacteria_unclassified	Alphaproteobacteria_unclassified	Alphaproteobacteria_unclassified
Otu0180	132	Actinobacteria	Actinobacteria	Micrococcales	Intrasporangiaceae	Intrasporangiaceae_unclassified
Otu0181	129	Proteobacteria	Alphaproteobacteria	Rhizobiales	Rhizobiales_unclassified	Rhizobiales_unclassified
Otu0185	124	Actinobacteria	Actinobacteria	Frankiales	Geodermatophilaceae	Modestobacter
Otu0184	124	Proteobacteria	Alphaproteobacteria	Rhizobiales	Methylobacteriaceae	Methylobacteriaceae_unclassified
Otu0189	121	Actinobacteria	Actinobacteria	Actinobacteria_unclassified	Actinobacteria_unclassified	Actinobacteria_unclassified
Otu0191	120	Actinobacteria	Actinobacteria	Micromonosporales	Micromonosporaceae	Micromonosporaceae_unclassified
Otu0190	120	Proteobacteria	Alphaproteobacteria	Alphaproteobacteria_unclassified	Alphaproteobacteria_unclassified	Alphaproteobacteria_unclassified
Otu0192	119	Deinococcus-Thermus	Deinococci	Deinococci_unclassified	Deinococci_unclassified	Deinococci_unclassified
Otu0194	117	Planctomycetes	Planctomycetacia	Planctomycetales	Planctomycetaceae	Singulisphaera
Otu0195	116	Proteobacteria	Alphaproteobacteria	Alphaproteobacteria_unclassified	Alphaproteobacteria_unclassified	Alphaproteobacteria_unclassified
Otu0196	115	Bacteroidetes	Cytophagia	Cytophagales	Cytophagaceae	Hymenobacter
Otu0199	111	Bacteroidetes	Cytophagia	Cytophagales	Cytophagaceae	Hymenobacter
Otu0198	111	Proteobacteria	Alphaproteobacteria	Rhizobiales	Methylobacteriaceae	Methylobacteriaceae_unclassified
Otu0203	107	Proteobacteria	Alphaproteobacteria	Caulobacterales	Caulobacteraceae(86)	Caulobacteraceae_unclassified
Otu0208	101	Gemmatimonadetes	Gemmatimonadetes	Gemmatimonadales	Gemmatimonadaceae	Gemmatimonadaceae_unclassified
Otu0209	100	Proteobacteria	Alphaproteobacteria	Rhizobiales	Rhizobiales_unclassified	Rhizobiales_unclassified
Otu0213	97	Acidobacteria	Acidobacteria	Subgroup_3	Unknown_Family	Bryobacter
Otu0214	96	Planctomycetes	Planctomycetacia	Planctomycetales	Planctomycetaceae	Planctomycetaceae_unclassified
Otu0215	96	Proteobacteria	Alphaproteobacteria	Rhodospirillales	Acetobacteraceae	Craurococcus
Otu0220	95	Actinobacteria	Actinobacteria	Actinobacteria_unclassified	Actinobacteria_unclassified	Actinobacteria_unclassified
Otu0218	95	Proteobacteria	Alphaproteobacteria	Rhodospirillales	Acetobacteraceae	Acetobacteraceae_unclassified
Otu0221	94	Proteobacteria	Alphaproteobacteria	Rhodospirillales	Rhodospirillales_Incertae_Sedis	Candidatus_Alysiosphaera
Otu0224	93	Actinobacteria	Actinobacteria	Corynebacteriales	Mycobacteriaceae	Mycobacterium
Otu0228	91	Proteobacteria	Alphaproteobacteria	Rhodospirillales	Acetobacteraceae	Acetobacteraceae_unclassified
Otu0230	90	Actinobacteria	Actinobacteria	Actinobacteria_unclassified	Actinobacteria_unclassified	Actinobacteria_unclassified
Otu0231	89	Actinobacteria	Rubrobacteria	Rubrobacterales	Rubrobacteriaceae	Rubrobacter
Otu0232	87	Bacteroidetes	Sphingobacteriia	Sphingobacteriales	Chitinophagaceae	Flavisolibacter
Otu0233	86	Planctomycetes	Planctomycetacia	Planctomycetales	Planctomycetaceae	Planctomycetaceae_unclassified
Otu0237	85	Acidobacteria	Acidobacteria	Subgroup_4	RB41	RB41_unclassified
Otu0239	85	Chloroflexi	Thermomicrobia	JG30-KF-CM45	JG30-KF-CM45_unclassified	JG30-KF-CM45_unclassified
Otu0238	85	Gemmatimonadetes	Gemmatimonadetes	Gemmatimonadales	Gemmatimonadaceae	Gemmatimonadaceae_unclassified
Otu0245	83	Deinococcus-Thermus	Deinococci	Deinococcales	Deinococcaceae	Deinococcus
Otu0244	83	Planctomycetes	Planctomycetacia	Planctomycetales	Planctomycetaceae	Gemmata
Otu0241	83	Proteobacteria	Alphaproteobacteria	Rhizobiales	Rhizobiales_unclassified	Rhizobiales_unclassified
Otu0250	82	Actinobacteria	Rubrobacteria	Rubrobacterales	Rubrobacteriaceae	Rubrobacter
Otu0248	82	Proteobacteria	Alphaproteobacteria	Rhodospirillales	Acetobacteraceae	Belnapia
Otu0249	82	Proteobacteria	Alphaproteobacteria	Rhodospirillales	Acetobacteraceae	Acetobacteraceae_unclassified
Otu0253	79	Bacteroidetes	Sphingobacteriia	Sphingobacteriales	Chitinophagaceae	Segetibacter
Otu0255	78	Actinobacteria	Actinobacteria_unclassified	Actinobacteria_unclassified	Actinobacteria_unclassified	Actinobacteria_unclassified
Otu0256	78	Armatimonadetes	Armatimonadetes_unclassified	Armatimonadetes_unclassified	Armatimonadetes_unclassified	Armatimonadetes_unclassified
Otu0259	76	Actinobacteria	Actinobacteria	Kineosporiales	Kineosporiaceae	Quadrisphaera
Otu0260	76	Bacteria_unclassified	Bacteria_unclassified	Bacteria_unclassified	Bacteria_unclassified	Bacteria_unclassified
Otu0261	76	Cyanobacteria	Cyanobacteria	SubsectionIII	FamilyI	Microcoleus
Otu0263	75	Planctomycetes	Planctomycetacia	Planctomycetales	Planctomycetaceae	Gemmata
Otu0264	75	Proteobacteria	Alphaproteobacteria	Rhizobiales	JG34-KF-361	JG34-KF-361_unclassified
Otu0265	74	Gemmatimonadetes	Gemmatimonadetes	Gemmatimonadales	Gemmatimonadaceae	Gemmatimonadaceae_unclassified
Otu0268	72	Actinobacteria	Thermoleophilia	Solirubrobacterales	0319-6M6	0319-6M6_unclassified
Otu0270	72	Actinobacteria	Actinobacteria	Micrococcales	Microbacteriaceae	Microbacteriaceae_unclassified
Otu0271	72	Actinobacteria	Actinobacteria	Pseudonocardiales	Pseudonocardiaceae	Actinomycetospora
Otu0272	72	Bacteroidetes	Cytophagia	Cytophagales	Cytophagaceae	Hymenobacter
Otu0276	71	Planctomycetes	Planctomycetacia	Planctomycetales	Planctomycetaceae	Singulisphaera
Otu0280	70	Actinobacteria	Actinobacteria	Micrococcales	Microbacteriaceae	Microbacteriaceae_unclassified
Otu0285	68	Planctomycetes	Planctomycetacia	Planctomycetales	Planctomycetaceae	Gemmata
Otu0286	67	Verrucomicrobia	Verrucomicrobia_unclassified	Verrucomicrobia_unclassified	Verrucomicrobia_unclassified	Verrucomicrobia_unclassified
Otu0289	66	Proteobacteria	Alphaproteobacteria	Rhodospirillales	Acetobacteraceae	Craurococcus
Otu0291	65	Deinococcus-Thermus	Deinococci	Deinococcales	Trueperaceae	Truepera
Otu0292	64	Actinobacteria	Thermoleophilia	Solirubrobacterales	Solirubrobacteraceae	Solirubrobacter
Otu0293	63	Planctomycetes	Phycisphaerae	WD2101_soil_group	WD2101_soil_group_unclassified	WD2101_soil_group_unclassified
Otu0294	63	Proteobacteria	Alphaproteobacteria	Rhizobiales	Rhizobiales_unclassified	Rhizobiales_unclassified
Otu0301	60	Planctomycetes	Planctomycetacia	Planctomycetales	Planctomycetaceae	Gemmata
Otu0305	59	Chloroflexi	TK10	TK10_unclassified	TK10_unclassified	TK10_unclassified
Otu0308	58	Cyanobacteria	Cyanobacteria	SubsectionII	FamilyII	Chroococcidiopsis
Otu0309	58	Cyanobacteria	Cyanobacteria	Cyanobacteria_unclassified	Cyanobacteria_unclassified	Cyanobacteria_unclassified
Otu0310	57	Chloroflexi	Ktedonobacteria	C0119	C0119_unclassified	C0119_unclassified
Otu0315	56	Planctomycetes	Planctomycetacia	Planctomycetales	Planctomycetaceae	Gemmata
Otu0316	56	Verrucomicrobia	Spartobacteria	Chthoniobacterales	DA101_soil_group	DA101_soil_group_unclassified
Otu0317	55	Proteobacteria	Alphaproteobacteria	Rhodobacterales	Rhodobacteraceae	Rubellimicrobium
Otu0318	55	Proteobacteria	Alphaproteobacteria	Rhizobiales	Hyphomicrobiaceae	Hyphomicrobiaceae_unclassified
Otu0320	54	Proteobacteria	Alphaproteobacteria	Rhodospirillales	Acetobacteraceae	Roseomonas
Otu0324	53	Bacteria_unclassified	Bacteria_unclassified	Bacteria_unclassified	Bacteria_unclassified	Bacteria_unclassified
Otu0326	52	Cyanobacteria	Cyanobacteria	Cyanobacteria_unclassified	Cyanobacteria_unclassified	Cyanobacteria_unclassified
Otu0332	49	Proteobacteria	Betaproteobacteria	Burkholderiales	Oxalobacteraceae	Noviherbaspirillum(74)
Otu0333	49	Verrucomicrobia	Spartobacteria	Chthoniobacterales	Chthoniobacteraceae	Chthoniobacter
Otu0336	48	Actinobacteria	Actinobacteria	Frankiales	Geodermatophilaceae	Blastococcus
Otu0338	48	Armatimonadetes	Armatimonadia	Armatimonadales	Armatimonadales_unclassified	Armatimonadales_unclassified
Otu0340	47	Verrucomicrobia	Spartobacteria	Chthoniobacterales	Chthoniobacteraceae	Chthoniobacter
Otu0342	46	Actinobacteria	Actinobacteria	Frankiales	Geodermatophilaceae	Blastococcus
Otu0348	46	Planctomycetes	Phycisphaerae	WD2101_soil_group	WD2101_soil_group_unclassified	WD2101_soil_group_unclassified
Otu0345	46	Proteobacteria	Alphaproteobacteria	Rhizobiales	Bradyrhizobiaceae	Bosea
Otu0347	46	Proteobacteria	Alphaproteobacteria	Rhodospirillales	Acetobacteraceae	Craurococcus
Otu0349	45	Gemmatimonadetes	Gemmatimonadetes	Gemmatimonadales	Gemmatimonadaceae	Gemmatimonadaceae_unclassified
Otu0351	43	Actinobacteria	Actinobacteria	Pseudonocardiales	Pseudonocardiaceae	Crossiella
Otu0355	42	Chloroflexi	Chloroflexi_unclassified	Chloroflexi_unclassified	Chloroflexi_unclassified	Chloroflexi_unclassified
Otu0357	42	Chloroflexi	Chloroflexia	Kallotenuales	AKIW781	AKIW781_unclassified
Otu0362	41	Acidobacteria	Acidobacteria	Subgroup_3	Unknown_Family	Bryobacter
Otu0371	39	Chloroflexi	Thermomicrobia	JG30-KF-CM45	JG30-KF-CM45_unclassified	JG30-KF-CM45_unclassified
Otu0372	39	Planctomycetes	Planctomycetacia	Planctomycetales	Planctomycetaceae	Planctomycetaceae_unclassified
Otu0381	38	Actinobacteria	Thermoleophilia	Solirubrobacterales	Solirubrobacterales_unclassified	Solirubrobacterales_unclassified
Otu0380	38	Planctomycetes	Phycisphaerae	WD2101_soil_group	WD2101_soil_group_unclassified	WD2101_soil_group_unclassified
Otu0373	38	Proteobacteria	Alphaproteobacteria	Rhodospirillales	Rhodospirillales_Incertae_Sedis	Candidatus_Alysiosphaera
Otu0387	37	Acidobacteria	Acidobacteria	Subgroup_6	Subgroup_6_unclassified	Subgroup_6_unclassified
Otu0389	37	Bacteroidetes	Cytophagia	Cytophagales	Cytophagaceae	Spirosoma
Otu0386	37	Proteobacteria	Alphaproteobacteria	Rhizobiales	Bradyrhizobiaceae	Rhodopseudomonas
Otu0392	36	Bacteroidetes	Cytophagia	Cytophagales	Cytophagaceae	Adhaeribacter
Otu0397	35	Acidobacteria	Acidobacteria	Subgroup_6	Subgroup_6_unclassified	Subgroup_6_unclassified
Otu0398	35	Chloroflexi	TK10	TK10_unclassified	TK10_unclassified	TK10_unclassified
Otu0403	34	Cyanobacteria	Cyanobacteria	SubsectionIII	FamilyI	FamilyI_unclassified
Otu0404	34	Proteobacteria	Alphaproteobacteria	Sphingomonadales	Sphingomonadales_unclassified	Sphingomonadales_unclassified
Otu0405	33	Acidobacteria	Acidobacteria	Subgroup_4	RB41	RB41_unclassified
Otu0406	33	Planctomycetes	Planctomycetacia	Planctomycetales	Planctomycetaceae	Gemmata
Otu0408	32	Proteobacteria	Alphaproteobacteria	Sphingomonadales	Sphingomonadaceae	Sphingomonadaceae_unclassified
Otu0412	31	Chloroflexi	Chloroflexi_unclassified	Chloroflexi_unclassified	Chloroflexi_unclassified	Chloroflexi_unclassified
Otu0417	30	Actinobacteria	Acidimicrobiia	Acidimicrobiales	Acidimicrobiales_unclassified	Acidimicrobiales_unclassified
Otu0416	30	Proteobacteria	Alphaproteobacteria	Sphingomonadales	Sphingomonadaceae	Sphingomonas
Otu0419	29	Actinobacteria	Thermoleophilia	Gaiellales	Gaiellales_unclassified	Gaiellales_unclassified
Otu0423	29	Bacteroidetes	Sphingobacteriia	Sphingobacteriales	Chitinophagaceae	Segetibacter
Otu0427	28	Proteobacteria	Alphaproteobacteria	Sphingomonadales	Sphingomonadales_unclassified	Sphingomonadales_unclassified
Otu0435	27	Planctomycetes	Phycisphaerae	WD2101_soil_group	WD2101_soil_group_unclassified	WD2101_soil_group_unclassified
Otu0431	27	Proteobacteria	Alphaproteobacteria	Sphingomonadales	Sphingomonadales_unclassified	Sphingomonadales_unclassified
Otu0432	27	Proteobacteria	Alphaproteobacteria	Rhodospirillales	Acetobacteraceae	Craurococcus
Otu0445	26	Actinobacteria	Acidimicrobiia	Acidimicrobiales	Iamiaceae	Iamia
Otu0440	26	Planctomycetes	Phycisphaerae	WD2101_soil_group	WD2101_soil_group_unclassified	WD2101_soil_group_unclassified
Otu0437	26	Proteobacteria	Alphaproteobacteria	Rhizobiales	Phyllobacteriaceae	Mesorhizobium
Otu0438	26	Proteobacteria	Alphaproteobacteria	Rhodobacterales	Rhodobacteraceae	Rubellimicrobium
Otu0449	25	Chloroflexi	KD4-96	KD4-96_unclassified	KD4-96_unclassified	KD4-96_unclassified
Otu0458	24	Bacteroidetes	Sphingobacteriia	Sphingobacteriales	Chitinophagaceae	Segetibacter
Otu0453	24	Chloroflexi	Ktedonobacteria	C0119	C0119_unclassified	C0119_unclassified
Otu0456	24	Proteobacteria	Betaproteobacteria	TRA3-20	TRA3-20_unclassified	TRA3-20_unclassified
Otu0469	22	Actinobacteria	Actinobacteria	Frankiales	Geodermatophilaceae	Blastococcus
Otu0471	22	Proteobacteria	Deltaproteobacteria	Myxococcales	Polyangiaceae	Sorangium
Otu0488	21	Armatimonadetes	Armatimonadetes_unclassified	Armatimonadetes_unclassified	Armatimonadetes_unclassified	Armatimonadetes_unclassified
Otu0490	21	Bacteroidetes	Sphingobacteriia	Sphingobacteriales	Chitinophagaceae	Flavisolibacter
Otu0507	20	Chloroflexi	Thermomicrobia	JG30-KF-CM45	JG30-KF-CM45_unclassified	JG30-KF-CM45_unclassified
Otu0506	20	Proteobacteria	Deltaproteobacteria	Myxococcales	Myxococcales_unclassified	Myxococcales_unclassified
Otu0509	20	Proteobacteria	Alphaproteobacteria	Rhodospirillales	Acetobacteraceae	Craurococcus
Otu0518	19	Actinobacteria	Actinobacteria	Propionibacteriales	Nocardioidaceae	Nocardioides
Otu0516	19	Cyanobacteria	Cyanobacteria	SubsectionIV	FamilyI	Nostoc
Otu0531	18	Proteobacteria	Alphaproteobacteria	Rhodospirillales	Rhodospirillaceae	Skermanella
Otu0539	18	Proteobacteria	Alphaproteobacteria	Rhodospirillales	Acetobacteraceae	Acetobacteraceae_unclassified
Otu0540	17	Chloroflexi	Thermomicrobia	JG30-KF-CM45	JG30-KF-CM45_unclassified	JG30-KF-CM45_unclassified
Otu0547	17	Planctomycetes	Phycisphaerae	WD2101_soil_group	WD2101_soil_group_unclassified	WD2101_soil_group_unclassified
Otu0552	17	Verrucomicrobia	Spartobacteria	Chthoniobacterales	DA101_soil_group	DA101_soil_group_unclassified
Otu0559	16	Armatimonadetes	Armatimonadia	Armatimonadales	Armatimonadales_unclassified	Armatimonadales_unclassified
Otu0557	16	Bacteria_unclassified	Bacteria_unclassified	Bacteria_unclassified	Bacteria_unclassified	Bacteria_unclassified
Otu0558	16	Chloroflexi	Chloroflexia	Kallotenuales	AKIW781	AKIW781_unclassified
Otu0575	15	Actinobacteria	Actinobacteria	Propionibacteriales	Nocardioidaceae	Marmoricola
Otu0590	15	Actinobacteria	Thermoleophilia	Solirubrobacterales	Solirubrobacterales_unclassified	Solirubrobacterales_unclassified
Otu0591	15	Actinobacteria	Thermoleophilia	Gaiellales	Gaiellaceae	Gaiella
Otu0592	15	Proteobacteria	Alphaproteobacteria	Sphingomonadales	Sphingomonadaceae	Sphingomonas
Otu0608	14	Chloroflexi	Ktedonobacteria	C0119	C0119_unclassified	C0119_unclassified
Otu0601	14	Planctomycetes	Phycisphaerae	WD2101_soil_group	WD2101_soil_group_unclassified	WD2101_soil_group_unclassified
Otu0602	14	Proteobacteria	Deltaproteobacteria	Myxococcales	Polyangiaceae	Sorangium
Otu0637	13	Armatimonadetes	Armatimonadetes_unclassified	Armatimonadetes_unclassified	Armatimonadetes_unclassified	Armatimonadetes_unclassified
Otu0645	13	Bacteroidetes	Cytophagia	Cytophagales	Cytophagaceae	Hymenobacter
Otu0647	13	Proteobacteria	Alphaproteobacteria	Rhodospirillales	Acetobacteraceae	Acetobacteraceae_unclassified
Otu0668	12	Acidobacteria	Acidobacteria	Subgroup_4	Unknown_Family	Blastocatella
Otu0656	12	Actinobacteria	Acidimicrobiia	Acidimicrobiales	Acidimicrobiales_unclassified	Acidimicrobiales_unclassified
Otu0680	12	Actinobacteria	Thermoleophilia	Solirubrobacterales	480-2	480-2_unclassified
Otu0666	12	Proteobacteria	Alphaproteobacteria	Rhodospirillales	Acetobacteraceae	Acetobacteraceae_unclassified
Otu0667	12	Proteobacteria	Betaproteobacteria	Burkholderiales	Oxalobacteraceae	Oxalobacteraceae_unclassified
Otu0687	11	Gemmatimonadetes	Gemmatimonadetes	Gemmatimonadales	Gemmatimonadaceae	Gemmatimonas
Otu0707	11	Planctomycetes	Planctomycetacia	Planctomycetales	Planctomycetaceae	Planctomycetaceae_unclassified
Otu0722	10	Actinobacteria	Actinobacteria	Actinobacteria_unclassified	Actinobacteria_unclassified	Actinobacteria_unclassified
Otu0724	10	Actinobacteria	Acidimicrobiia	Acidimicrobiales	Acidimicrobiaceae	CL500-29_marine_group
Otu0736	10	Bacteroidetes	Cytophagia	Cytophagales	Cytophagaceae	Hymenobacter
Otu0726	10	Planctomycetes	Phycisphaerae	WD2101_soil_group	WD2101_soil_group_unclassified	WD2101_soil_group_unclassified
Otu0718	10	Proteobacteria	Alphaproteobacteria	Rhizobiales	Rhizobiales_unclassified	Rhizobiales_unclassified
Otu0743	10	Proteobacteria	Alphaproteobacteria	Rhizobiales	Rhizobiales_unclassified	Rhizobiales_unclassified
Otu0780	9	Bacteria_unclassified	Bacteria_unclassified	Bacteria_unclassified	Bacteria_unclassified	Bacteria_unclassified
Otu0770	9	Bacteroidetes	Cytophagia	Cytophagales	Cytophagaceae	Hymenobacter
Otu0791	9	Bacteroidetes	Cytophagia	Cytophagales	Cytophagaceae	Hymenobacter
Otu0795	9	Chloroflexi	Thermomicrobia	JG30-KF-CM45	JG30-KF-CM45_unclassified	JG30-KF-CM45_unclassified
Otu0792	9	Proteobacteria	Alphaproteobacteria	Rhodospirillales	Rhodospirillales_Incertae_Sedis	Candidatus_Alysiosphaera
Otu0807	8	Planctomycetes	Planctomycetacia	Planctomycetales	Planctomycetaceae	Planctomycetaceae_unclassified
Otu0808	8	Proteobacteria	Alphaproteobacteria	Rhodospirillales	Rhodospirillales_Incertae_Sedis	Candidatus_Alysiosphaera
Otu0840	7	Planctomycetes	Planctomycetacia	Planctomycetales	Planctomycetaceae	Candidatus_Nostocoida
Otu0943	6	Armatimonadetes	Armatimonadetes_unclassified	Armatimonadetes_unclassified	Armatimonadetes_unclassified	Armatimonadetes_unclassified
Otu0899	6	Proteobacteria	Betaproteobacteria	Betaproteobacteria_unclassified	Betaproteobacteria_unclassified	Betaproteobacteria_unclassified
Otu1029	5	Actinobacteria	Actinobacteria	Propionibacteriales	Nocardioidaceae	Nocardioides
Otu1057	5	Actinobacteria	Acidimicrobiia	Acidimicrobiales	Acidimicrobiaceae	Acidimicrobiaceae_unclassified
Otu1030	5	Planctomycetes	Planctomycetacia	Planctomycetales	Planctomycetaceae	Candidatus_Nostocoida
Otu0953	5	Proteobacteria	Deltaproteobacteria	Oligoflexales	Oligoflexales_unclassified	Oligoflexales_unclassified
Otu1038	5	Proteobacteria	Betaproteobacteria	TRA3-20	TRA3-20_unclassified	TRA3-20_unclassified
Otu1159	4	Acidobacteria	Acidobacteria	Subgroup_4	Unknown_Family	Blastocatella
Otu1101	4	Actinobacteria	Actinobacteria	Frankiales	Nakamurellaceae	Nakamurella
Otu1141	4	Bacteria_unclassified	Bacteria_unclassified	Bacteria_unclassified	Bacteria_unclassified	Bacteria_unclassified
Otu1089	4	Planctomycetes	Planctomycetacia	Planctomycetales	Planctomycetaceae	Planctomycetaceae_unclassified
Otu1137	4	Proteobacteria	Deltaproteobacteria	Myxococcales	Cystobacteraceae	Cystobacteraceae_unclassified
Otu1165	4	Proteobacteria	Alphaproteobacteria	Sphingomonadales	Sphingomonadales_unclassified	Sphingomonadales_unclassified
Otu1374	3	Actinobacteria	Thermoleophilia	Solirubrobacterales	Patulibacteraceae	Patulibacter
Otu1304	3	Chloroflexi	TK10	TK10_unclassified	TK10_unclassified	TK10_unclassified
